# Supplementary material for: Crystal structures of AztD provide mechanistic insights into direct zinc transfer between proteins
Source: Commun Biol. 2019 Aug 9;2:308. doi: 10.1038/s42003-019-0542-z (PMC6689063; doi:10.1038/s42003-019-0542-z)
Supplement: Supplementary file 5 — Supplementary_Data_3 [file 42003_2019_542_MOESM5_ESM.xlsx]

## Sheet: Fig4_A_B
Wavelength (nm)	Intensity (a.u.)	Z Axis											AztD	315	Delta315
	ApoWtPdAztC_EDTA	2uMReconPdAztD	4uMReconAztD	6uMReconAztD	8uMReconAztD	10uMReconAztD	12uMReconAztD	14uMReconAztD	16uMReconAztD	16uMAztD_1pt1mMZn	16uMReconAztD_2pt2mMZn		0	171.37	-3.02246e-05
	1	2	3	4	5	6	7	8	9	10	11		2	220.516	49.1456
287.96	12.6631	15.9252	18.997	21.4542	23.6194	25.0963	26.2924	27.551	28.439	28.3261	28.179		4	275.092	103.721
289.06	16.3678	20.7704	24.4153	27.3819	30.4368	31.976	34.499	35.861	36.4082	37.2239	36.7668		6	317.095	145.725
290	21.378	26.3283	30.9954	34.8319	38.0189	40.6222	42.8394	45.2001	45.5786	47.3549	46.3195		8	358.401	187.03
291.07	28.1052	34.1631	39.2709	44.7492	48.9346	52.815	55.7017	57.748	59.3838	60.9995	59.6641		10	394.635	223.265
292	34.2521	41.6167	48.7245	54.219	59.484	63.4442	66.8096	70.1347	72.6416	74.7466	73.0529		12	425.757	254.386
293.07	43.9204	52.8573	61.9709	69.9337	75.2953	80.9883	85.9211	90.2646	92.3734	96.0958	93.6745		14	447.88	276.51
294	51.8744	63.2914	73.5843	82.0582	90.3744	97.2378	102.501	108.01	111.081	115.751	113.327		16	478.965	307.595
295.07	63.2041	76.5037	90.5805	100.567	110.152	119.794	126.158	131.095	137.114	142.698	140.244		1.1 mM Zn	507.34	335.97
296	72.8951	87.477	102.727	116.962	128.912	138.609	147.523	153.23	160.709	167.822	165.74		2.2 mM Zn	512.451	341.08
297.07	82.7677	100.607	120.045	135.054	149.276	162.005	172.138	180.77	189.383	197.428	194.158
298	90.2416	112.181	132.989	150.006	166.563	181.381	192.894	202.406	212.549	221.769	218.575
299.07	99.5472	123.824	146.282	167.643	184.744	202.432	216.019	228.457	236.888	250.517	247.663
300	106.149	131.739	156.411	179.132	198.897	216.544	232.359	246.111	256.997	269.971	269.417
300.93	111.734	138.962	166.2	188.974	212.205	230.52	247.474	262.381	272.47	288.402	287.923
302.03	117.72	146.386	175.882	200.073	223.267	244.412	263.899	278.705	291.526	307.897	307.345
302.96	122.403	151.994	184.02	208.926	233.624	254.825	275.429	291.828	307.03	321.079	325.589
304.06	128.093	159.345	191.51	220.212	244.457	265.218	290.021	304.899	318.099	338.386	336.035
305	133.704	167.443	199.035	227.921	253.657	277.873	298.077	317.96	332.372	349.502	351.547
305.93	139.002	173.332	208.181	238.24	264.943	287.228	309.357	332.305	346.788	366.508	364.46
307.03	145.308	179.579	218.34	250.152	278.93	302.911	326.68	346.914	364.321	383.777	385.305
307.96	150.462	185.989	224.699	260.683	289.988	316.551	340.752	362.336	378.813	401.854	401.693
309.06	156.156	196.307	236.559	272.3	304.282	333.294	359.505	381.825	394.5	419.868	427.807
310	161.365	201.358	244.098	282.974	318.228	346.132	371.454	397.729	415.685	440.819	442.364
311.07	165.026	210.958	255.727	294.037	328.385	361.767	387.702	414.23	435.071	460.03	460.686
312	167.661	214.361	261.406	301.015	339.377	372.339	401.661	427.073	445.281	475.603	475.988
313.07	170.173	218.713	267.24	308.071	349.044	385.006	411.021	437.728	456.364	490.333	492.687
314	171.599	219.1	270.59	312.035	353.227	389.812	424.183	447.122	472.459	500.194	503.283
315.07	171.37	220.516	275.092	317.095	358.401	394.635	425.757	447.88	478.965	507.34	512.451
316	171.466	221.267	276.701	318.565	359.003	397.381	429.042	457.002	482.721	512.651	513.346
317.07	169.359	218.458	274.017	317.937	362.67	398.13	431.518	458.043	485.453	515.935	516.087
318	167.924	217.296	273.753	318.317	358.707	398.094	431.076	458.915	485.698	514.705	516.825
319.07	165.937	216.474	272.506	315.83	358.495	396.07	431.953	457.373	484.681	517.353	523.358
320	163.359	214.726	272.041	317.068	359.605	394.796	430.675	461.895	488.549	512.207	521.959
321.07	162.757	213.515	268.477	315.637	356.766	396.972	431.117	461.713	490.27	511.797	520.784
322	160.766	213.313	267.924	313.896	357.492	398.416	434.189	461.797	492.148	510.145	519.792
323.07	159.058	210.855	267.198	311.863	357.65	398.972	433.473	463.464	492.054	514.255	521.782
324	157.772	209.131	266.935	313.677	357.262	396.823	433.487	464.207	496.801	515.669	527.432
325.07	155.391	208.383	263.225	314.127	356.936	398.652	436.23	466.057	495.781	515.006	526.341
326	152.957	205.752	263.291	312.738	356.707	399.53	434.527	467.337	496.327	516.858	528.072
327.07	149.3	202.834	260.121	310.33	355.773	397.945	433.221	464.921	497.173	512.968	530.708
328	146.546	201.023	257.47	309.268	348.993	392.867	431.397	466.911	492.975	512.674	529.609
329.07	144.209	196.176	255.272	302.603	349.284	393.789	428.844	465.203	491.159	513.122	521.413
330	139.095	193.116	252.001	302.047	344.451	388.648	423.335	461.832	486.854	507.016	517.304
330.93	135.774	190.192	246.486	293.82	341.363	381.685	422.173	456.282	484.743	503.2	513.035
332.03	131.615	184.438	240.786	289.578	334.557	377.582	413.776	451.286	475.575	494.01	502.538
332.96	126.695	180.546	238.086	284.034	329.015	372.07	409.963	443.043	472.176	488.954	501.205
334.06	122.118	175.62	230.692	279.107	322.807	363.644	400.75	436.968	467.118	478.217	490.953
335	119.22	170.677	227.166	273.513	317.974	357.429	396.693	428.918	461.391	471.819	482.473
335.93	115.443	166.969	222.8	267.439	313.181	353.545	390.497	424.76	455.409	464.406	476.722
337.03	111.187	162.686	216.989	262.836	306.152	346.452	386.205	417.568	447.756	455.165	468.719
337.96	107.539	157.856	215.154	258.853	301.078	342.926	379.551	412.464	442.549	450.097	462.486
339.06	104.393	154.611	207.139	251.693	296.843	335.228	372.471	404.661	436.087	443.213	454.326
340	100.882	151.418	202.127	247.337	291.238	330.353	366.794	399.842	429.045	434.003	447.671
341.07	97.5486	146.303	197.826	242.185	286.986	324.192	362.212	393.377	422.169	425.404	440.238
342	94.5566	143.408	192.597	237.526	281.13	319.601	354.122	387.402	419.968	419.48	433.172
343.07	90.5851	139.388	188.711	232.691	275.443	313.67	349.64	380.825	409.312	414.619	425.84
344	87.7536	134.835	185.881	228.375	270.847	304.834	344.678	374.696	404.624	408.757	420.031
345.07	84.7841	131.113	182.668	224.809	263.506	303.644	337.684	366.244	396.823	397.16	410.603
346	81.9765	129.605	177.667	220.105	260.229	296.639	332.162	362.426	391.436	390.729	404.736
347.07	78.6623	124.556	172.346	214.249	253.85	289.915	325.774	354.191	377.593	382.272	397.004
348	75.5366	120.428	168.709	209.954	248.626	283.425	315.991	347.541	374.113	374.249	388.657
349.07	72.9387	116.672	163.817	202.141	242.067	276.602	311.846	339.484	366.715	367.145	377.547
350	70.0531	113.937	159.324	197.737	237.773	271.213	303.319	335.07	359.162	356.159	372.055
351.07	67.3544	109.276	153.352	191.91	229.547	262.387	297.24	326.534	350.25	345.812	360.693
352	64.2212	106.125	150.411	187.866	223.955	256.181	290.851	318.985	344.769	339.455	353.31
353.07	61.2831	102.244	144.892	182.479	217.568	249.651	280.873	311.365	338.238	330.422	343.989
354	58.7741	99.2804	141.383	177.218	212.39	243.985	275.478	303.516	329.471	323.222	335.918
355.07	56.6992	96.1933	136.099	173.15	205.378	238.299	266.398	294.734	320.547	314.904	328.345
356	53.6624	92.5943	133.072	167.072	199.819	230.923	260.841	286.781	313.243	304.405	318.522
357.07	51.9759	89.0334	126.098	160.95	195.082	222.934	251.438	279.202	304.406	297.021	310.378
358	49.0212	86.2622	123.238	157.592	187.842	219.422	245.832	270.269	296.69	287.922	302.044
359.07	46.7405	82.4908	118.071	152.326	182.032	210.085	236.171	263.224	286.682	279.343	291.696
360	45.4969	79.5961	115.438	147.073	177.7	204.949	232.884	256.624	280.513	272.862	285.556
361.07	43.1752	76.0001	111.098	141.892	169.9	199.595	224.656	249.445	272.048	262.021	274.875
362	40.9476	74.0476	107.008	138.566	165.13	193.339	217.517	241.973	263.501	253.69	269.5
363.07	39.3195	70.7112	102.695	133.299	159.26	186.437	210.943	233.878	256.887	246.881	258.898
364	37.3976	68.061	99.0588	127.903	154.453	181.376	203.335	225.575	246.772	238.76	249.443
365.07	35.0531	64.7797	95.8647	123.088	149.035	171.727	195.514	218.154	238.102	229.57	241.946
366	33.38	62.3474	92.4618	119.421	144.401	167.88	190.07	212.903	231.124	221.925	232.156
367.07	31.9413	59.3036	88.1713	113.539	137.415	159.956	181.825	205.813	221.358	214.684	222.736
368	30.3976	57.5134	85.2901	109.959	132.08	155.237	176.929	196.091	213.201	206.719	215.483
369.07	28.7297	54.1886	81.1303	104.574	127.312	150.791	170.015	188.96	209.117	198.13	207.965
370	27.3843	52.3891	78.3232	100.655	123.452	144.269	165.143	181.814	199.25	190.581	202.214
371.07	25.3489	49.8943	74.9325	97.5289	117.428	138.308	157.351	175.016	191.383	183.351	194.474
372	24.4684	48.2192	71.6841	93.4096	113.318	132.823	152.125	167.136	185.314	175.976	185.749
373.07	23.1011	45.2475	68.8401	88.9694	108.281	126.546	144.69	161.08	177.629	168.497	179.045
374	21.9586	43.1476	66.2345	85.6306	105.247	122.285	140.487	154.57	171.613	161.444	172.34
375.07	20.4469	41.1209	62.6896	82.0046	100.673	117.59	134.033	149.217	164.842	154.857	163.97
376	19.9148	39.5685	60.4124	78.3141	96.3843	112.319	129.446	144.13	159.022	151.058	159.657
377.07	18.5497	37.4913	57.2661	75.5095	91.6203	107.206	122.349	138.566	151.911	143.296	151.497
378	17.7588	35.9436	55.3007	72.4621	88.4766	103.565	118.691	131.933	145.47	138.077	145.965
379.07	16.9139	34.0114	52.8944	68.7782	84.2563	98.9477	112.924	125.848	139.531	130.994	139.643
380	15.6268	32.3479	50.7218	66.1893	80.645	95.0293	109.222	121.884	134.099	126.587	134.721
381.07	14.9256	31.0793	48.0228	63.3815	76.6382	90.3271	104.748	116.371	128.461	119.852	128.577
382	14.0714	30.0439	46.1385	60.2663	73.5518	87.5513	100.852	112.117	124.15	116.633	122.853
383.07	13.0723	28.1878	43.7984	57.2851	70.3586	83.1004	95.3815	107.183	117.859	110.984	117.789
384	12.6489	27.0244	42.3038	55.1557	67.6331	79.9098	91.6741	103.495	113.738	106.801	113.005
385.07	12.0336	25.6407	39.7284	53.0847	64.5262	76.2624	87.2683	98.1404	108.849	101.554	108.299
386	11.2437	24.7342	38.2813	50.2052	62.3536	73.2664	84.3094	94.6188	104.803	97.3998	103.399
387.07	10.4199	23.3999	36.5355	48.1679	58.9457	69.9309	80.4636	90.7524	99.661	92.9968	99.1641
388	9.96536	22.3301	34.8309	46.0523	56.6411	66.7358	77.0428	86.4816	95.4316	89.4917	95.257
389.07	9.31143	21.1396	33.2089	44.0491	54.1875	64.2937	73.0001	82.4069	91.4389	84.8572	90.5328
390	8.92918	20.1437	31.8189	42.4065	52.0757	61.556	71.0043	79.1579	87.2909	81.1803	87.2199
391.06	8.5184	19.0089	30.0783	39.8726	49.1464	58.4126	66.271	74.8954	83.0971	77.6065	83.0482
391.96	8.22511	18.4016	28.9111	38.3213	47.3792	55.9593	64.4267	72.5776	80.4562	74.7671	80.2298
393.03	7.63904	17.481	27.3081	36.0683	45.2397	53.0361	61.3669	69.1141	76.6335	70.4524	75.8452
393.93	7.02849	16.5007	26.3064	34.6656	43.6615	51.0356	58.6541	65.7491	73.0829	67.4088	73.025
395	6.76154	15.7421	25.0916	33.1539	41.7224	48.9087	55.5999	62.877	69.7927	64.507	69.8297
396.06	6.29442	15.17	23.5455	31.3782	38.965	46.2507	53.8543	60.3772	65.999	60.6941	66.0843
396.96	6.11445	14.2078	22.958	29.9803	37.8801	44.4957	51.0093	57.434	63.8716	58.7655	62.9975
398.03	5.81213	13.5759	21.6164	28.9197	35.8959	42.1098	48.293	54.7466	60.7945	55.9022	60.1923
398.93	5.33196	13.0273	20.8147	27.2676	33.9848	40.3759	46.3516	52.1696	58.1916	53.5889	57.4479
400	4.97864	12.369	19.6278	26.0619	32.4556	38.4631	44.5448	49.8997	55.2482	50.6253	55.2988
401.07	4.92	11.5175	18.7503	25.0137	31.12	36.6865	42.2651	47.6954	52.0725	48.6767	52.6019
402	4.47318	11.0699	17.538	23.5835	29.6082	35.1455	40.1776	45.4179	50.6224	46.2	50.2289
403.07	4.31514	10.537	16.917	22.6184	28.3348	33.3906	38.8104	42.6604	48.0931	44.032	47.7056
404	4.21082	10.035	16.4201	21.6653	27.1226	31.6856	36.8388	41.5989	46.1351	42.3067	45.6965
405.07	3.97733	9.55014	15.3458	20.5012	25.6315	30.2675	35.0129	39.6807	44.0455	39.8778	43.5325
406	3.68928	9.31207	14.9056	19.9927	24.7929	29.426	33.4749	37.5545	41.8315	38.6535	41.9616
407.07	3.44442	8.83247	13.9381	18.9787	23.658	27.6921	31.7836	35.9235	39.6197	36.5923	39.7041
408	3.44614	8.42067	13.5284	17.8575	22.2686	26.5663	30.548	34.2622	38.0402	34.9134	38.2389
409.07	3.27901	8.02281	12.8096	17.028	21.5338	25.1591	29.2401	32.6331	36.4516	33.4461	36.3597
410	3.16107	7.43535	12.2135	16.2913	20.3538	24.2659	27.8974	31.4515	34.9751	31.7531	34.2944
411.06	2.9583	7.25358	11.6546	15.5677	19.1854	22.8431	26.7881	29.7843	33.1943	30.2404	32.7491
411.96	2.74082	7.07769	11.2712	14.8462	18.4765	22.1436	25.5169	28.8199	31.5175	28.8324	31.4961
413.03	2.60417	6.48397	10.5871	14.4259	17.7319	20.9838	24.1977	27.3608	30.2618	27.4381	30.0527
413.93	2.59042	6.29567	10.0135	13.671	16.8173	19.8664	23.2635	25.7915	29.18	26.3061	28.9761
415	2.4103	5.8986	9.76105	12.9803	16.1038	19.3276	21.8237	24.772	27.7431	24.9484	27.0661
416.06	2.28685	5.67686	9.30531	12.275	15.3142	18.031	20.8913	23.4723	26.1115	23.7276	25.9246
416.96	2.2105	5.37612	8.77384	11.735	14.5993	17.201	20.121	22.7102	25.1712	22.8961	25.2999
418.03	2.10684	5.02997	8.50261	11.0018	13.9759	16.4688	19.0763	21.6189	23.9604	21.5581	23.6686
418.93	2.05745	5.01481	8.0533	10.6403	13.3189	15.83	18.4951	20.5556	23.1082	20.5155	22.659
420	1.93929	4.74733	7.6273	10.1652	12.941	15.0923	17.4578	19.3785	21.892	19.8998	21.4917
421.07	1.80504	4.52487	7.26311	9.71238	12.1172	14.4155	16.7795	18.57	20.9134	18.7957	20.7205
422	1.81086	4.38497	6.93441	9.33803	11.4573	13.7391	15.6513	17.7008	19.9195	18.1637	19.6909
423.07	1.71577	4.07979	6.71865	8.80622	11.1681	13.1181	14.877	16.976	19.1853	16.9347	18.5231
424	1.66674	3.91145	6.30079	8.3856	10.5433	12.3928	14.4542	16.4526	18.1053	16.3257	17.737
425.07	1.61357	3.71152	5.88968	7.99545	9.91711	11.6971	13.5599	15.3724	17.2971	15.632	17.1386
426	1.47343	3.54668	5.81994	7.60739	9.5557	11.4587	12.9878	14.7234	16.2689	15.112	16.4187
427.07	1.50396	3.46492	5.44797	7.31575	9.05418	10.7535	12.4076	13.934	15.6029	14.1547	15.5261
428	1.46571	3.25867	5.28443	6.97274	8.49444	10.4126	11.8828	13.5612	15.0173	13.5187	14.7733
429.07	1.31997	3.13864	4.87418	6.71539	8.2632	9.71614	11.4307	12.8972	14.1053	12.7035	14.1741
430	1.21846	2.89732	4.80581	6.45825	7.9582	9.48417	10.7581	12.0353	13.4353	12.1043	13.5198
431.06	1.14486	2.98336	4.55989	6.04789	7.43655	8.8012	10.2878	11.6272	12.8162	11.6279	12.8575
431.96	1.1754	2.72119	4.27772	5.87361	7.17768	8.49203	9.66725	10.9543	12.2222	11.0415	12.4351
433.03	1.14318	2.64692	4.15254	5.44724	6.7203	8.04204	9.16399	10.5878	11.6298	10.6267	11.7569
433.93	1.16828	2.4415	4.02848	5.26982	6.50778	7.55741	8.91506	9.87452	11.1611	10.0633	11.2406
435	1.03179	2.39443	3.7202	4.99445	6.08765	7.41252	8.37496	9.79096	10.4828	9.6053	10.5978
436.06	1.06721	2.29327	3.66731	4.63812	6.01693	7.17327	8.18063	9.19538	9.99684	9.0877	10.2462
436.96	0.988087	2.1378	3.57128	4.55747	5.72841	6.69829	7.64803	8.60757	9.51355	8.70761	9.66353
438.03	0.976614	2.0855	3.23451	4.21142	5.37014	6.3437	7.35732	8.06106	9.29043	8.24369	9.14703
438.93	0.940827	2.04948	3.24995	4.25547	5.13456	6.12454	6.98312	7.92977	8.83875	8.0183	8.87615
440	0.901066	1.98224	3.01791	3.97324	5.00536	5.85904	6.59819	7.38694	8.31566	7.6277	8.50402
441.06	0.85214	1.9503	2.93191	3.83702	4.77149	5.53697	6.27423	7.19325	8.00514	7.24256	8.14119
441.96	0.868059	1.81282	2.75101	3.7653	4.51605	5.38707	6.0338	6.97169	7.59712	6.8743	7.65448
443.03	0.827958	1.79253	2.64143	3.6065	4.36467	5.20672	5.80161	6.65641	7.22616	6.65965	7.45771
443.93	0.803589	1.73741	2.62563	3.36361	4.06427	4.82145	5.56345	6.43038	7.02877	6.28663	7.16366
445	0.827405	1.59911	2.54007	3.20819	3.97856	4.65317	5.41602	6.08718	6.71503	5.91566	6.79434
446.06	0.764629	1.56969	2.44611	3.14898	3.74939	4.46556	5.26668	5.77818	6.45547	5.73666	6.50514
446.96	0.805646	1.52127	2.30478	2.95763	3.64861	4.31236	5.07095	5.44028	6.20002	5.51408	6.37098
448.03	0.7788	1.58974	2.30809	2.93844	3.49729	4.08787	4.74916	5.2581	5.88111	5.29613	5.94408
448.93	0.794966	1.46058	2.11751	2.66133	3.45341	3.93199	4.54998	5.10456	5.6834	5.15552	5.86296
450	0.731461	1.44429	2.03513	2.6349	3.29293	3.78538	4.27125	4.8814	5.45745	4.80696	5.64829
451.06	0.735804	1.39029	1.96537	2.48688	3.1884	3.58697	4.13374	4.65442	5.29114	4.69072	5.46619
451.96	0.712848	1.36931	1.88541	2.51481	3.02395	3.47792	4.10063	4.51511	5.09202	4.41606	5.17269
453.03	0.744385	1.32208	1.89289	2.39859	2.86687	3.46554	3.93365	4.26237	4.72311	4.39103	4.9326
453.93	0.664607	1.26156	1.77252	2.28685	2.80344	3.26816	3.79448	4.15602	4.73055	4.25299	4.86721
455	0.701572	1.27095	1.74887	2.2319	2.71593	3.17606	3.6572	4.12443	4.48443	3.88068	4.61467
456.06	0.616599	1.18598	1.66934	2.21072	2.60292	3.08502	3.53503	3.92043	4.34108	4.00982	4.41401
456.96	0.656188	1.10053	1.63913	2.10081	2.47636	2.94004	3.47309	3.75191	4.14924	3.81701	4.31108
458.03	0.653006	1.18574	1.74411	2.01431	2.49987	2.74172	3.23793	3.59788	3.93075	3.63118	4.14609
458.93	0.707692	1.14422	1.64614	1.94789	2.43322	2.83877	3.20884	3.52583	3.98657	3.6071	4.07207
460	0.664567	1.0546	1.56518	1.88565	2.34039	2.70484	3.01416	3.39281	3.76633	3.4893	3.95352
461.06	0.635509	1.06776	1.51272	1.84522	2.30059	2.6593	3.00717	3.30999	3.64717	3.35568	3.83545
461.96	0.60513	1.04752	1.45263	1.8574	2.1817	2.49843	2.90708	3.19456	3.42152	3.25588	3.7208
463.03	0.641371	1.04233	1.33173	1.90345	2.11442	2.44707	2.79147	3.18825	3.50128	3.02058	3.51125
463.93	0.57856	0.987984	1.42112	1.77009	2.15821	2.42744	2.73948	3.03458	3.319	3.06887	3.3734
465	0.635014	0.969347	1.40317	1.61621	2.07233	2.28617	2.57084	2.95887	3.04253	2.91003	3.27756
466.06	0.591716	0.921417	1.35782	1.62877	1.85349	2.17286	2.49016	2.81735	2.95302	2.83885	3.2665
466.96	0.648481	0.90944	1.22097	1.54493	1.92678	2.24496	2.41944	2.53175	2.97324	2.8655	3.10271
468.03	0.646312	0.939499	1.24509	1.486	1.86431	2.13332	2.342	2.62902	2.94514	2.77553	3.10321
468.93	0.57973	0.9268	1.26596	1.55326	1.79653	1.95979	2.34362	2.53777	2.77822	2.48838	3.05495
470	0.541944	0.865093	1.20076	1.46864	1.74847	1.97335	2.23447	2.50352	2.63999	2.5047	2.83854
471.04	0.600679	0.88155	1.20387	1.35712	1.69267	1.94943	2.18929	2.44617	2.67386	2.36965	2.90098
471.94	0.575808	0.863197	1.15256	1.36905	1.66321	1.87053	2.06314	2.34008	2.5654	2.41271	2.77084
472.98	0.596237	0.891837	1.1167	1.3248	1.57778	1.8097	2.07318	2.34212	2.3739	2.3264	2.73406
474.02	0.579144	0.871476	1.06696	1.29861	1.55518	1.79391	1.98374	2.11656	2.3516	2.25473	2.59248
475.07	0.633282	0.827874	1.14399	1.31304	1.52451	1.67764	1.9256	2.08852	2.3202	2.15486	2.60911
475.97	0.615016	0.767515	1.05092	1.24285	1.56282	1.63825	1.84108	2.07845	2.24485	2.08461	2.52125
477.01	0.580178	0.859335	1.11822	1.2508	1.48821	1.65601	1.79581	2.00567	2.19628	2.11673	2.42026
478.05	0.606441	0.826081	1.04155	1.19651	1.4186	1.61864	1.73538	2.0117	2.17641	2.01255	2.37811
478.95	0.650825	0.764967	1.00353	1.27991	1.40692	1.60781	1.74253	1.86289	2.06605	1.89469	2.40532
480	0.553296	0.760008	1.03057	1.16789	1.37427	1.572	1.77845	1.87956	1.97102	1.94547	2.35853
481.06	0.559491	0.811211	1.03486	1.18291	1.28952	1.54214	1.69134	1.83784	1.96055	1.91384	2.24622
481.96	0.592785	0.781774	0.992763	1.19078	1.30143	1.45948	1.63804	1.81728	1.97346	1.88421	2.23135
483.03	0.626341	0.79232	1.02276	1.224	1.38691	1.50739	1.69317	1.9029	1.99578	1.77547	2.26519
483.93	0.62876	0.754266	0.962989	1.14446	1.22625	1.47373	1.55905	1.75646	1.93785	1.7733	2.20675
485	0.581434	0.763658	0.930252	1.18235	1.21158	1.4519	1.62906	1.7295	1.90069	1.79259	2.19014
486.06	0.588087	0.720811	1.04793	1.09623	1.30959	1.48075	1.57167	1.63175	1.86064	1.7602	2.18749
486.96	0.650138	0.763388	0.966789	1.08577	1.26051	1.50176	1.52819	1.72343	1.80056	1.77311	2.04914
488.03	0.589962	0.755894	0.958763	1.10139	1.29162	1.38182	1.56038	1.73941	1.85261	1.6673	2.03057
ApoWtPdAztC_EDTA
Collection Time: 12/19/2018 9:36:27 AM
Operator Name :
Scan Software Version: 1.2(147)
Parameter List :
Instrument Cary Eclipse
Instrument Serial Number el03026405
Data mode Fluorescence
Scan mode Emission
X Mode Wavelength (nm)
Start (nm) 288.00
Stop (nm) 488.00
Ex. Wavelength (nm) 278.00
Ex. Slit (nm) 5
Em. Slit (nm) 5
Scan rate (nm/min) 300.00
Data interval (nm) 1.0000
Averaging Time (s) 0.2000
Excitation filter Auto
Emission filter Open
PMT voltage (V) Medium
Corrected spectra OFF
Method Log :
Method Name : C:\USERS\ETYUKI\DESKTOP\INTRINSIC FLUORESCENCE .FMSW
Date/Time stamp: 6/23/2015 10:24:02 AM
Method Modifications:
Overlayed Graphs Changed: 6/23/2015 10:23:33 AM	Old:OFF	New:ON
Scan Control Changed: 6/23/2015 10:23:33 AM	Old:Medium	New:Manual
Ave. time (s): Changed: 6/23/2015 10:23:33 AM	Old:0.10000	New:0.20000
Excitation Wavelength Changed: 6/23/2015 10:23:33 AM	Old: 350.00	New: 278.00
Emission Wavelength Changed: 6/23/2015 10:23:33 AM	Old: 400.00	New: 288.00
Stop Wavelength Changed: 6/23/2015 10:23:33 AM	Old: 600.00	New: 488.00
Current Method Changed: 12/19/2018 9:32:18 AM	Old:C:\Users\Cary Eclipse\Desktop\Hridindu\Intrinsic Fluorescence .FMSW	New:C:\USERS\ETYUKI\DESKTOP\INTRINSIC FLUORESCENCE .FMSW
End Method Modifications
2uMReconPdAztD
Collection Time: 12/19/2018 9:43:32 AM
Operator Name :
Scan Software Version: 1.2(147)
Parameter List :
Instrument Cary Eclipse
Instrument Serial Number el03026405
Data mode Fluorescence
Scan mode Emission
X Mode Wavelength (nm)
Start (nm) 288.00
Stop (nm) 488.00
Ex. Wavelength (nm) 278.00
Ex. Slit (nm) 5
Em. Slit (nm) 5
Scan rate (nm/min) 300.00
Data interval (nm) 1.0000
Averaging Time (s) 0.2000
Excitation filter Auto
Emission filter Open
PMT voltage (V) Medium
Corrected spectra OFF
Method Log :
Method Name : C:\USERS\ETYUKI\DESKTOP\INTRINSIC FLUORESCENCE .FMSW
Date/Time stamp: 6/23/2015 10:24:02 AM
Method Modifications:
Overlayed Graphs Changed: 6/23/2015 10:23:33 AM	Old:OFF	New:ON
Scan Control Changed: 6/23/2015 10:23:33 AM	Old:Medium	New:Manual
Ave. time (s): Changed: 6/23/2015 10:23:33 AM	Old:0.10000	New:0.20000
Excitation Wavelength Changed: 6/23/2015 10:23:33 AM	Old: 350.00	New: 278.00
Emission Wavelength Changed: 6/23/2015 10:23:33 AM	Old: 400.00	New: 288.00
Stop Wavelength Changed: 6/23/2015 10:23:33 AM	Old: 600.00	New: 488.00
Current Method Changed: 12/19/2018 9:32:18 AM	Old:C:\Users\Cary Eclipse\Desktop\Hridindu\Intrinsic Fluorescence .FMSW	New:C:\USERS\ETYUKI\DESKTOP\INTRINSIC FLUORESCENCE .FMSW
End Method Modifications
4uMReconAztD
Collection Time: 12/19/2018 9:50:35 AM
Operator Name :
Scan Software Version: 1.2(147)
Parameter List :
Instrument Cary Eclipse
Instrument Serial Number el03026405
Data mode Fluorescence
Scan mode Emission
X Mode Wavelength (nm)
Start (nm) 288.00
Stop (nm) 488.00
Ex. Wavelength (nm) 278.00
Ex. Slit (nm) 5
Em. Slit (nm) 5
Scan rate (nm/min) 300.00
Data interval (nm) 1.0000
Averaging Time (s) 0.2000
Excitation filter Auto
Emission filter Open
PMT voltage (V) Medium
Corrected spectra OFF
Method Log :
Method Name : C:\USERS\ETYUKI\DESKTOP\INTRINSIC FLUORESCENCE .FMSW
Date/Time stamp: 6/23/2015 10:24:02 AM
Method Modifications:
Overlayed Graphs Changed: 6/23/2015 10:23:33 AM	Old:OFF	New:ON
Scan Control Changed: 6/23/2015 10:23:33 AM	Old:Medium	New:Manual
Ave. time (s): Changed: 6/23/2015 10:23:33 AM	Old:0.10000	New:0.20000
Excitation Wavelength Changed: 6/23/2015 10:23:33 AM	Old: 350.00	New: 278.00
Emission Wavelength Changed: 6/23/2015 10:23:33 AM	Old: 400.00	New: 288.00
Stop Wavelength Changed: 6/23/2015 10:23:33 AM	Old: 600.00	New: 488.00
Current Method Changed: 12/19/2018 9:32:18 AM	Old:C:\Users\Cary Eclipse\Desktop\Hridindu\Intrinsic Fluorescence .FMSW	New:C:\USERS\ETYUKI\DESKTOP\INTRINSIC FLUORESCENCE .FMSW
End Method Modifications
6uMReconAztD
Collection Time: 12/19/2018 9:57:36 AM
Operator Name :
Scan Software Version: 1.2(147)
Parameter List :
Instrument Cary Eclipse
Instrument Serial Number el03026405
Data mode Fluorescence
Scan mode Emission
X Mode Wavelength (nm)
Start (nm) 288.00
Stop (nm) 488.00
Ex. Wavelength (nm) 278.00
Ex. Slit (nm) 5
Em. Slit (nm) 5
Scan rate (nm/min) 300.00
Data interval (nm) 1.0000
Averaging Time (s) 0.2000
Excitation filter Auto
Emission filter Open
PMT voltage (V) Medium
Corrected spectra OFF
Method Log :
Method Name : C:\USERS\ETYUKI\DESKTOP\INTRINSIC FLUORESCENCE .FMSW
Date/Time stamp: 6/23/2015 10:24:02 AM
Method Modifications:
Overlayed Graphs Changed: 6/23/2015 10:23:33 AM	Old:OFF	New:ON
Scan Control Changed: 6/23/2015 10:23:33 AM	Old:Medium	New:Manual
Ave. time (s): Changed: 6/23/2015 10:23:33 AM	Old:0.10000	New:0.20000
Excitation Wavelength Changed: 6/23/2015 10:23:33 AM	Old: 350.00	New: 278.00
Emission Wavelength Changed: 6/23/2015 10:23:33 AM	Old: 400.00	New: 288.00
Stop Wavelength Changed: 6/23/2015 10:23:33 AM	Old: 600.00	New: 488.00
Current Method Changed: 12/19/2018 9:32:18 AM	Old:C:\Users\Cary Eclipse\Desktop\Hridindu\Intrinsic Fluorescence .FMSW	New:C:\USERS\ETYUKI\DESKTOP\INTRINSIC FLUORESCENCE .FMSW
End Method Modifications
8uMReconAztD
Collection Time: 12/19/2018 10:05:53 AM
Operator Name :
Scan Software Version: 1.2(147)
Parameter List :
Instrument Cary Eclipse
Instrument Serial Number el03026405
Data mode Fluorescence
Scan mode Emission
X Mode Wavelength (nm)
Start (nm) 288.00
Stop (nm) 488.00
Ex. Wavelength (nm) 278.00
Ex. Slit (nm) 5
Em. Slit (nm) 5
Scan rate (nm/min) 300.00
Data interval (nm) 1.0000
Averaging Time (s) 0.2000
Excitation filter Auto
Emission filter Open
PMT voltage (V) Medium
Corrected spectra OFF
Method Log :
Method Name : C:\USERS\ETYUKI\DESKTOP\INTRINSIC FLUORESCENCE .FMSW
Date/Time stamp: 6/23/2015 10:24:02 AM
Method Modifications:
Overlayed Graphs Changed: 6/23/2015 10:23:33 AM	Old:OFF	New:ON
Scan Control Changed: 6/23/2015 10:23:33 AM	Old:Medium	New:Manual
Ave. time (s): Changed: 6/23/2015 10:23:33 AM	Old:0.10000	New:0.20000
Excitation Wavelength Changed: 6/23/2015 10:23:33 AM	Old: 350.00	New: 278.00
Emission Wavelength Changed: 6/23/2015 10:23:33 AM	Old: 400.00	New: 288.00
Stop Wavelength Changed: 6/23/2015 10:23:33 AM	Old: 600.00	New: 488.00
Current Method Changed: 12/19/2018 9:32:18 AM	Old:C:\Users\Cary Eclipse\Desktop\Hridindu\Intrinsic Fluorescence .FMSW	New:C:\USERS\ETYUKI\DESKTOP\INTRINSIC FLUORESCENCE .FMSW
End Method Modifications
10uMReconAztD
Collection Time: 12/19/2018 10:14:28 AM
Operator Name :
Scan Software Version: 1.2(147)
Parameter List :
Instrument Cary Eclipse
Instrument Serial Number el03026405
Data mode Fluorescence
Scan mode Emission
X Mode Wavelength (nm)
Start (nm) 288.00
Stop (nm) 488.00
Ex. Wavelength (nm) 278.00
Ex. Slit (nm) 5
Em. Slit (nm) 5
Scan rate (nm/min) 300.00
Data interval (nm) 1.0000
Averaging Time (s) 0.2000
Excitation filter Auto
Emission filter Open
PMT voltage (V) Medium
Corrected spectra OFF
Method Log :
Method Name : C:\USERS\ETYUKI\DESKTOP\INTRINSIC FLUORESCENCE .FMSW
Date/Time stamp: 6/23/2015 10:24:02 AM
Method Modifications:
Overlayed Graphs Changed: 6/23/2015 10:23:33 AM	Old:OFF	New:ON
Scan Control Changed: 6/23/2015 10:23:33 AM	Old:Medium	New:Manual
Ave. time (s): Changed: 6/23/2015 10:23:33 AM	Old:0.10000	New:0.20000
Excitation Wavelength Changed: 6/23/2015 10:23:33 AM	Old: 350.00	New: 278.00
Emission Wavelength Changed: 6/23/2015 10:23:33 AM	Old: 400.00	New: 288.00
Stop Wavelength Changed: 6/23/2015 10:23:33 AM	Old: 600.00	New: 488.00
Current Method Changed: 12/19/2018 9:32:18 AM	Old:C:\Users\Cary Eclipse\Desktop\Hridindu\Intrinsic Fluorescence .FMSW	New:C:\USERS\ETYUKI\DESKTOP\INTRINSIC FLUORESCENCE .FMSW
End Method Modifications
12uMReconAztD
Collection Time: 12/19/2018 10:22:50 AM
Operator Name :
Scan Software Version: 1.2(147)
Parameter List :
Instrument Cary Eclipse
Instrument Serial Number el03026405
Data mode Fluorescence
Scan mode Emission
X Mode Wavelength (nm)
Start (nm) 288.00
Stop (nm) 488.00
Ex. Wavelength (nm) 278.00
Ex. Slit (nm) 5
Em. Slit (nm) 5
Scan rate (nm/min) 300.00
Data interval (nm) 1.0000
Averaging Time (s) 0.2000
Excitation filter Auto
Emission filter Open
PMT voltage (V) Medium
Corrected spectra OFF
Method Log :
Method Name : C:\USERS\ETYUKI\DESKTOP\INTRINSIC FLUORESCENCE .FMSW
Date/Time stamp: 6/23/2015 10:24:02 AM
Method Modifications:
Overlayed Graphs Changed: 6/23/2015 10:23:33 AM	Old:OFF	New:ON
Scan Control Changed: 6/23/2015 10:23:33 AM	Old:Medium	New:Manual
Ave. time (s): Changed: 6/23/2015 10:23:33 AM	Old:0.10000	New:0.20000
Excitation Wavelength Changed: 6/23/2015 10:23:33 AM	Old: 350.00	New: 278.00
Emission Wavelength Changed: 6/23/2015 10:23:33 AM	Old: 400.00	New: 288.00
Stop Wavelength Changed: 6/23/2015 10:23:33 AM	Old: 600.00	New: 488.00
Current Method Changed: 12/19/2018 9:32:18 AM	Old:C:\Users\Cary Eclipse\Desktop\Hridindu\Intrinsic Fluorescence .FMSW	New:C:\USERS\ETYUKI\DESKTOP\INTRINSIC FLUORESCENCE .FMSW
End Method Modifications
14uMReconAztD
Collection Time: 12/19/2018 10:30:38 AM
Operator Name :
Scan Software Version: 1.2(147)
Parameter List :
Instrument Cary Eclipse
Instrument Serial Number el03026405
Data mode Fluorescence
Scan mode Emission
X Mode Wavelength (nm)
Start (nm) 288.00
Stop (nm) 488.00
Ex. Wavelength (nm) 278.00
Ex. Slit (nm) 5
Em. Slit (nm) 5
Scan rate (nm/min) 300.00
Data interval (nm) 1.0000
Averaging Time (s) 0.2000
Excitation filter Auto
Emission filter Open
PMT voltage (V) Medium
Corrected spectra OFF
Method Log :
Method Name : C:\USERS\ETYUKI\DESKTOP\INTRINSIC FLUORESCENCE .FMSW
Date/Time stamp: 6/23/2015 10:24:02 AM
Method Modifications:
Overlayed Graphs Changed: 6/23/2015 10:23:33 AM	Old:OFF	New:ON
Scan Control Changed: 6/23/2015 10:23:33 AM	Old:Medium	New:Manual
Ave. time (s): Changed: 6/23/2015 10:23:33 AM	Old:0.10000	New:0.20000
Excitation Wavelength Changed: 6/23/2015 10:23:33 AM	Old: 350.00	New: 278.00
Emission Wavelength Changed: 6/23/2015 10:23:33 AM	Old: 400.00	New: 288.00
Stop Wavelength Changed: 6/23/2015 10:23:33 AM	Old: 600.00	New: 488.00
Current Method Changed: 12/19/2018 9:32:18 AM	Old:C:\Users\Cary Eclipse\Desktop\Hridindu\Intrinsic Fluorescence .FMSW	New:C:\USERS\ETYUKI\DESKTOP\INTRINSIC FLUORESCENCE .FMSW
End Method Modifications
16uMReconAztD
Collection Time: 12/19/2018 10:38:18 AM
Operator Name :
Scan Software Version: 1.2(147)
Parameter List :
Instrument Cary Eclipse
Instrument Serial Number el03026405
Data mode Fluorescence
Scan mode Emission
X Mode Wavelength (nm)
Start (nm) 288.00
Stop (nm) 488.00
Ex. Wavelength (nm) 278.00
Ex. Slit (nm) 5
Em. Slit (nm) 5
Scan rate (nm/min) 300.00
Data interval (nm) 1.0000
Averaging Time (s) 0.2000
Excitation filter Auto
Emission filter Open
PMT voltage (V) Medium
Corrected spectra OFF
Method Log :
Method Name : C:\USERS\ETYUKI\DESKTOP\INTRINSIC FLUORESCENCE .FMSW
Date/Time stamp: 6/23/2015 10:24:02 AM
Method Modifications:
Overlayed Graphs Changed: 6/23/2015 10:23:33 AM	Old:OFF	New:ON
Scan Control Changed: 6/23/2015 10:23:33 AM	Old:Medium	New:Manual
Ave. time (s): Changed: 6/23/2015 10:23:33 AM	Old:0.10000	New:0.20000
Excitation Wavelength Changed: 6/23/2015 10:23:33 AM	Old: 350.00	New: 278.00
Emission Wavelength Changed: 6/23/2015 10:23:33 AM	Old: 400.00	New: 288.00
Stop Wavelength Changed: 6/23/2015 10:23:33 AM	Old: 600.00	New: 488.00
Current Method Changed: 12/19/2018 9:32:18 AM	Old:C:\Users\Cary Eclipse\Desktop\Hridindu\Intrinsic Fluorescence .FMSW	New:C:\USERS\ETYUKI\DESKTOP\INTRINSIC FLUORESCENCE .FMSW
End Method Modifications
16uMAztD_1pt1mMZn
Collection Time: 12/19/2018 10:41:13 AM
Operator Name :
Scan Software Version: 1.2(147)
Parameter List :
Instrument Cary Eclipse
Instrument Serial Number el03026405
Data mode Fluorescence
Scan mode Emission
X Mode Wavelength (nm)
Start (nm) 288.00
Stop (nm) 488.00
Ex. Wavelength (nm) 278.00
Ex. Slit (nm) 5
Em. Slit (nm) 5
Scan rate (nm/min) 300.00
Data interval (nm) 1.0000
Averaging Time (s) 0.2000
Excitation filter Auto
Emission filter Open
PMT voltage (V) Medium
Corrected spectra OFF
Method Log :
Method Name : C:\USERS\ETYUKI\DESKTOP\INTRINSIC FLUORESCENCE .FMSW
Date/Time stamp: 6/23/2015 10:24:02 AM
Method Modifications:
Overlayed Graphs Changed: 6/23/2015 10:23:33 AM	Old:OFF	New:ON
Scan Control Changed: 6/23/2015 10:23:33 AM	Old:Medium	New:Manual
Ave. time (s): Changed: 6/23/2015 10:23:33 AM	Old:0.10000	New:0.20000
Excitation Wavelength Changed: 6/23/2015 10:23:33 AM	Old: 350.00	New: 278.00
Emission Wavelength Changed: 6/23/2015 10:23:33 AM	Old: 400.00	New: 288.00
Stop Wavelength Changed: 6/23/2015 10:23:33 AM	Old: 600.00	New: 488.00
Current Method Changed: 12/19/2018 9:32:18 AM	Old:C:\Users\Cary Eclipse\Desktop\Hridindu\Intrinsic Fluorescence .FMSW	New:C:\USERS\ETYUKI\DESKTOP\INTRINSIC FLUORESCENCE .FMSW
End Method Modifications
16uMReconAztD_2pt2mMZn
Collection Time: 12/19/2018 10:46:25 AM
Operator Name :
Scan Software Version: 1.2(147)
Parameter List :
Instrument Cary Eclipse
Instrument Serial Number el03026405
Data mode Fluorescence
Scan mode Emission
X Mode Wavelength (nm)
Start (nm) 288.00
Stop (nm) 488.00
Ex. Wavelength (nm) 278.00
Ex. Slit (nm) 5
Em. Slit (nm) 5
Scan rate (nm/min) 300.00
Data interval (nm) 1.0000
Averaging Time (s) 0.2000
Excitation filter Auto
Emission filter Open
PMT voltage (V) Medium
Corrected spectra OFF
Method Log :
Method Name : C:\USERS\ETYUKI\DESKTOP\INTRINSIC FLUORESCENCE .FMSW
Date/Time stamp: 6/23/2015 10:24:02 AM
Method Modifications:
Overlayed Graphs Changed: 6/23/2015 10:23:33 AM	Old:OFF	New:ON
Scan Control Changed: 6/23/2015 10:23:33 AM	Old:Medium	New:Manual
Ave. time (s): Changed: 6/23/2015 10:23:33 AM	Old:0.10000	New:0.20000
Excitation Wavelength Changed: 6/23/2015 10:23:33 AM	Old: 350.00	New: 278.00
Emission Wavelength Changed: 6/23/2015 10:23:33 AM	Old: 400.00	New: 288.00
Stop Wavelength Changed: 6/23/2015 10:23:33 AM	Old: 600.00	New: 488.00
Current Method Changed: 12/19/2018 9:32:18 AM	Old:C:\Users\Cary Eclipse\Desktop\Hridindu\Intrinsic Fluorescence .FMSW	New:C:\USERS\ETYUKI\DESKTOP\INTRINSIC FLUORESCENCE .FMSW
End Method Modifications

## Sheet: Fig4_C_D
Wavelength (nm)	Intensity (a.u.)	Z Axis										[AztD DS1]	315	Delta315
	ApoWTPdAztC_EDTA	2uM_DS1AztD	4uMDS1AztD	6uMDS1AztD	8uMDS1AztD	10uMDS1AztD	12uMDS1AztD	14uMDS1AztD	16uMDS1AztD	16uMDS1AztD_2pt2mMZn		0	174.236	8.78906e-07
	1	2	3	4	5	6	7	8	9	10		2	234.262	60.0259
287.96	12.9189	16.6257	19.4156	21.6949	23.3676	26.0149	27.4509	28.4896	29.1506	29.8485		4	286.307	112.071
289.06	16.8749	21.4666	25.0283	27.9703	30.8227	33.558	35.252	36.8968	37.7601	38.605		6	338.882	164.646
290	22.0205	27.0305	31.5747	35.3498	39.1615	42.447	45.1885	46.8969	47.9177	49.1894		8	380.219	205.984
291.07	28.5608	34.9125	40.8224	45.4287	50.2277	54.1163	57.531	60.3721	62.0236	62.8192		10	420.703	246.467
292	34.8548	43.0202	50.243	55.6936	60.7683	66.0118	69.8931	73.4458	75.2061	77.8532		12	455.893	281.657
293.07	44.6981	55.3017	63.8504	70.84	77.1066	84.441	89.6331	93.8552	97.0018	98.6508		14	483.485	309.249
294	53.5135	65.5935	76.2387	84.8723	93.4496	101.59	108.069	112.362	116.239	119.751		16	502.243	328.007
295.07	64.6452	79.2451	92.6218	103.531	113.528	124.261	131.375	138.419	142.063	148.373		2.2 mM Zn	527.194	352.958
296	73.7505	90.7951	107.758	121.579	132.725	143.991	154.268	161.832	166.54	174.205
297.07	84.8294	105.676	124.801	141.75	155.297	170.539	179.275	189.499	196.989	204.414
298	93.4272	117.414	137.629	158.208	173.694	188.242	202.467	211.676	219.309	230.514
299.07	101.946	128.58	153.046	174.916	191.892	211.21	227.4	238.09	245.916	259.374
300	107.759	138.475	163.489	190.107	208.012	226.86	244.101	257.12	265.443	282.502
300.93	114.792	145.731	173.84	199.617	220.967	242.214	260.65	274.319	285.349	299.037
302.03	121.05	153.687	185.276	211.979	235.548	258.193	278.81	292.863	302.321	319.348
302.96	125.142	160.1	191.324	220.858	245.399	268.437	288.914	305.394	314.511	334.083
304.06	131.513	166.995	201.146	232.305	257.764	280.835	304.28	320.46	330.713	351.824
305	136.921	173.087	208.381	240.862	266.824	294.171	317.446	334.503	345.926	365.395
305.93	141.583	179.255	217.304	251.41	279.478	306.391	332.2	349.045	357.929	380.103
307.03	149.173	188.755	226.857	261.47	291.694	320.959	349.206	367.914	376.428	398.698
307.96	152.901	197.175	238.111	272.942	304.694	335.663	362.285	381.841	395.983	416.894
309.06	160.215	207.457	249.524	287.077	323.591	351.933	380.942	405.365	417.284	439.712
310	164.714	213.027	256.505	295.913	333.795	366.339	392.775	419.214	432.06	454.951
311.07	168.229	221.836	267.878	309.345	347.302	382.004	414.257	434.422	456.421	477.69
312	172.463	226.025	272.904	322.137	360.769	395.041	428.657	451.27	469.149	495.451
313.07	174.079	231.767	281.532	329.884	368.646	407.513	440.469	463.219	484.997	509.779
314	174.904	233.444	287.977	333.611	375.143	415.019	450.437	474.58	494.017	520.402
315.07	174.236	234.262	286.307	338.882	380.219	420.703	455.893	483.485	502.243	527.194
316	174.015	232.941	290.714	340.236	382.083	421.119	458.994	485.003	506.607	532.415
317.07	172.668	232.095	288.274	340.748	383.607	425.426	457.72	488.484	513.558	533.435
318	170.772	230.626	286.674	337.092	383.569	424.219	461.28	491.467	517.429	539.481
319.07	167.277	228.628	286.294	339.003	384.769	425.036	457.314	495.259	514.657	539.701
320	166.271	226.751	285.059	341.174	379.428	422.5	457.77	490.373	517.161	540.918
321.07	164.151	226.7	280.77	337.856	382.616	426.092	459.405	488.839	519.991	541.697
322	162.525	222.878	282.237	338.958	381.014	424.132	464.306	493.798	517.327	550.408
323.07	160.565	223.427	283.961	336.948	380.69	424.21	465.585	497.422	520.215	547.112
324	159.515	223.545	279.915	336.556	380.019	423.495	466.079	499.131	523.78	551.145
325.07	156.886	219.97	279.016	337.033	381.14	424.325	466.448	499.544	525.586	552.78
326	154.73	218.403	280.017	336.083	381.872	428.748	466.579	501.695	530.904	551.844
327.07	152.048	216.136	275.115	333.777	381.102	428.548	467.024	502.124	527.481	554.235
328	147.282	212.735	272.396	330.492	378.799	422.368	463.384	501.097	524.463	556.188
329.07	144.936	209.89	270.414	325.96	373.492	417.029	462.758	499.151	525.824	550.896
330	141.342	205.85	265.775	321.841	370.419	413.986	457.576	495.432	521.676	545.793
330.93	136.926	200.629	260.676	315.564	368.423	411.63	456.528	489.546	515.953	545.449
332.03	133.767	195.964	254.823	311.803	362.704	406.584	450.812	484.299	510.022	536.37
332.96	130.602	192.203	249.751	306.548	355.306	400.379	445.538	476.461	507.842	527.362
334.06	124.183	186.772	244.812	301.359	351.061	395.391	440.58	472.805	497.839	521.35
335	120.914	180.792	238.852	296.191	344.973	389.201	430.534	467.202	494.589	518.907
335.93	117.927	177.363	233.917	291.136	340.43	381.895	422.462	461.566	490.105	508.149
337.03	113.972	173.157	229.364	284.145	332.314	375.939	417.911	456.129	481.48	502.704
337.96	109.818	169.906	226.864	279.854	327.767	372.776	412.748	446.379	479.172	494.538
339.06	106.873	165.251	221.304	273.398	321.594	365.225	403.891	442.707	469.906	487.304
340	102.881	161.113	216.463	269.086	313.868	360.465	397.437	435.448	464.826	481.701
341.07	99.4432	157.203	211.953	266.243	310.581	352.772	391.898	424.897	457.844	473.08
342	95.6542	154.328	208.827	258.25	305.725	345.774	385.318	419.68	451.424	463.747
343.07	92.8267	147.567	202.092	252.918	299.353	341.459	377.286	412.916	442.729	456.705
344	89.4347	145.698	198.114	247.475	293.448	334.471	372.277	407.719	436.237	452.45
345.07	85.6134	140.969	193.633	243.627	283.79	326.09	365.269	398.458	431.364	442.092
346	83.3423	136.736	189.518	239.092	279.739	321.019	357.185	393.089	420.43	436.428
347.07	79.7276	133.816	182.977	231.119	274.811	311.967	351.907	385.973	414.528	428.621
348	76.7067	128.401	178.145	225.958	264.957	307.762	344.565	379.008	409.867	419.535
349.07	73.3294	124.564	175.096	220.389	261.792	298.899	337.345	369.356	397.809	410.395
350	71.1385	120.946	169.285	214.579	254.643	292.509	330.255	361.013	387.949	403.793
351.07	67.4319	116.734	163.833	209.197	248.363	284.648	320.104	356.702	384.181	390.732
352	65.4351	113.93	159.133	202.311	242.194	279.272	314.15	346.521	372.129	382.479
353.07	61.6725	109.063	153.811	197.697	234.675	272.957	310.107	339.819	362.538	373.976
354	60.1718	105.634	149.398	191.987	227.828	266.46	300.777	333.165	355.528	365.613
355.07	57.3385	102.555	144.039	185.759	221.557	257.541	292.221	322.99	345.372	356.044
356	55.1204	99.3445	140.005	180.894	218.298	251.42	287.583	314.493	339.139	347.47
357.07	52.3446	95.3945	134.705	175.009	211.316	244.282	274.463	304.755	330.934	337.072
358	50.5927	91.1224	130.665	169.454	206.667	237.418	268.574	296.843	320.914	328.758
359.07	48.0074	87.7371	125.83	164.973	198.459	228.772	261.72	289.366	309.472	320.441
360	46.0049	85.8171	122.566	160.415	193.851	223.378	253.635	282.208	304.305	310.064
361.07	43.5159	81.805	117.344	155.177	185.342	215.784	246.101	271.77	294.454	301.214
362	41.8997	78.6917	113.998	148.5	180.961	210.447	237.243	265.147	288.577	290.039
363.07	40.2291	75.4142	109.78	144.113	172.457	202.896	229.99	255.032	276.623	281.319
364	37.7787	72.7745	106.346	139.175	168.38	196.576	223.399	246.913	267.344	273.834
365.07	35.7011	69.702	101.708	134.683	161.542	189.342	215.537	239.52	258.539	264.232
366	33.7703	66.8003	97.5299	128.724	156.105	182.17	207.546	231.934	251.36	254.724
367.07	32.3279	63.6305	92.9361	122.735	149.757	175.121	199.96	221.048	242.734	245.006
368	30.8007	61.2425	89.8336	119.211	145.222	170.121	193.587	214.658	234.498	238.15
369.07	29.2651	58.278	86.1321	113.818	139.643	161.494	185.408	205.497	224.756	228.172
370	27.4127	56.5711	83.1056	110.61	133.762	157.229	179.092	200.325	217.404	220.859
371.07	26.0226	53.7801	79.3042	105.413	127.894	149.612	172.477	190.807	208.324	211.717
372	24.5859	51.5928	75.7761	101.605	123.336	144.303	165.237	183.179	201.255	204.399
373.07	23.2229	48.6458	72.8255	97.6034	117.246	138.846	159.236	177.074	193.737	195.854
374	22.0338	46.9414	69.9178	92.8333	112.847	133.943	152.703	169.947	185.952	187.764
375.07	20.7935	44.5718	66.3149	88.5599	107.505	127.761	146.288	164.429	177.744	180.322
376	20.1465	42.4406	64.1983	85.1168	103.93	122.766	140.735	157.871	172.284	174.304
377.07	18.9069	40.4801	60.3972	81.5182	99.6425	117.043	134.455	151.683	163.63	167.064
378	18.1529	38.743	57.9632	78.0068	95.1079	112.33	129.257	143.95	157.92	161.069
379.07	16.8035	36.5782	56.0053	74.4965	91.4392	107.124	122.932	137.812	151.328	152.993
380	15.8145	35.2509	53.7241	71.7292	87.7474	102.529	119.513	133.523	144.881	147.375
381.07	15.122	33.4612	51.19	68.2582	83.0126	98.3349	113.614	128.01	138.297	140.343
382	14.2519	31.6434	48.208	65.8641	80.4034	94.1526	109.081	121.904	132.731	134.878
383.07	13.5813	30.496	46.6906	61.6132	76.5677	90.001	103.182	117.258	126.114	129.353
384	12.8259	29.2432	44.5788	60.0756	73.2856	86.0285	100.122	111.467	121.748	124.719
385.07	11.8825	27.7762	41.5634	57.1099	69.5975	82.868	96.0949	107.528	117.146	117.997
386	11.6467	26.3123	40.2405	54.9475	67.2864	78.9992	91.756	103.203	112.243	113.256
387.07	10.9738	24.9298	38.035	51.7678	64.2794	75.7318	87.8485	98.2978	107.04	108.681
388	10.0219	23.6599	36.9352	49.9191	61.1455	72.5551	83.4969	94.0739	101.749	104.584
389.07	9.71442	22.6537	34.9647	47.3469	58.4746	68.6742	80.1301	89.7011	97.9062	99.4662
390	9.187	21.5283	33.8524	44.9965	56.6275	66.17	76.794	85.4952	93.8359	95.4115
391.06	8.71025	20.5441	31.5647	42.8297	53.0333	63.0472	73.239	81.4707	89.3744	89.8788
391.96	8.25644	19.5559	30.2571	41.2451	51.1561	60.9742	70.2601	78.4495	86.1516	86.6903
393.03	7.51415	18.0442	28.6238	39.1881	48.4444	57.3216	66.3707	74.4771	82.094	83.037
393.93	7.38441	17.6947	27.479	37.5046	46.3679	55.596	63.3194	71.9646	78.7035	79.7711
395	6.96271	16.6607	26.2388	35.6702	44.3038	52.7004	60.4671	67.6306	75.1373	75.3999
396.06	6.29383	15.7786	24.5875	33.6963	42.1556	49.9991	58.1933	64.8973	71.4675	71.7514
396.96	6.15508	15.3424	23.8914	32.5382	40.4033	47.5353	55.7904	62.2721	68.3247	68.8332
398.03	5.90748	14.3099	22.6964	30.6395	38.4328	45.5897	51.8395	59.1494	65.0299	65.2965
398.93	5.43247	13.6526	21.6267	29.5739	36.6871	43.6862	49.889	56.313	62.3676	63.0306
400	5.20764	13.0295	20.3429	27.9835	34.8476	41.0987	47.5043	53.4317	59.6213	59.3412
401.07	5.08821	12.2645	19.4787	26.9268	33.3333	38.8099	45.2238	51.239	56.5248	56.9081
402	4.76808	11.9012	18.2478	25.2306	31.8273	37.7089	43.6303	48.3756	53.8698	54.2056
403.07	4.56786	11.2133	17.7882	23.9302	29.9529	35.8836	41.3987	46.4547	51.2278	52.0414
404	4.21134	10.7605	16.9856	23.4859	28.5441	34.175	39.5531	44.4918	49.3273	49.4259
405.07	3.99493	10.2741	16.0802	22.0782	27.3421	32.4435	37.9935	42.685	47.3003	46.8276
406	3.76735	9.62223	15.5157	21.1062	26.1655	31.0651	36.2134	40.6635	44.864	45.1727
407.07	3.5812	9.25437	14.5519	20.0393	25.0024	29.8269	34.3187	38.7448	42.8682	42.8047
408	3.49087	8.74412	13.8277	19.0622	23.8193	28.2828	32.7428	36.9843	40.9431	40.839
409.07	3.30298	8.32282	13.473	18.2093	22.7048	26.8434	30.8592	34.9329	38.6577	39.1417
410	3.12267	7.99087	12.6232	17.1709	21.833	25.8773	29.8403	33.6889	36.5	37.6692
411.06	2.98649	7.50444	12.0878	16.4702	20.6957	24.6484	28.6548	31.925	35.5656	35.1731
411.96	2.79473	7.24917	11.5132	16.1679	19.7828	23.3627	27.0818	30.5657	33.6743	34.0049
413.03	2.66774	6.74181	10.9289	14.8911	18.5573	22.1389	25.6893	29.1242	32.0205	32.2354
413.93	2.61368	6.68186	10.4659	14.612	17.593	21.4148	24.6509	28.1018	30.5056	30.8346
415	2.4811	6.24888	10.0196	13.493	17.0066	20.116	23.2682	26.1999	29.2068	29.4061
416.06	2.41251	5.90163	9.47057	12.9177	16.0333	19.0247	22.3567	24.8733	27.9083	27.609
416.96	2.20975	5.68897	9.09558	12.2736	15.365	18.4264	21.364	24.13	26.5532	26.4514
418.03	2.1328	5.41531	8.57762	11.765	14.6554	17.3347	20.2408	22.7411	25.1984	25.3444
418.93	2.03582	5.21555	8.32082	11.3587	13.7786	16.657	19.4342	22.1256	24.1012	24.3846
420	1.9097	4.831	7.71678	10.6932	13.0759	15.8804	18.217	20.8282	22.9015	23.2169
421.07	1.7523	4.50949	7.22342	10.2409	12.6807	15.0923	17.5063	19.9062	22.0694	21.7059
422	1.73898	4.46429	7.07824	9.67771	12.1844	14.4398	16.8242	19.0817	20.6738	21.0008
423.07	1.76433	4.17033	6.76948	9.17251	11.4528	13.66	15.9333	17.5552	19.9221	20.041
424	1.71353	4.12516	6.4242	8.69528	11.0124	12.9966	15.1203	17.0558	18.9562	18.8421
425.07	1.57452	3.84395	6.17435	8.41575	10.2819	12.4347	14.3095	16.1614	17.6079	17.8704
426	1.43214	3.81942	5.87781	8.00807	10.0554	11.9817	13.7709	15.7347	17.0705	17.3762
427.07	1.4146	3.58311	5.5546	7.73672	9.55489	11.189	13.3021	14.691	16.1025	16.5387
428	1.46509	3.2773	5.40727	7.21833	8.93475	10.6862	12.4342	13.9749	15.5129	15.4932
429.07	1.36293	3.24851	5.01503	6.96987	8.55139	10.2273	11.7662	13.382	14.6824	14.7856
430	1.2728	3.18973	4.85328	6.55523	8.14186	9.54566	11.3941	12.6361	14.1291	14.2435
431.06	1.2041	2.9493	4.59812	6.39432	7.80611	9.13212	10.6758	12.1465	13.336	13.4216
431.96	1.16504	2.82462	4.46821	6.0532	7.43036	8.96545	10.128	11.4855	12.6151	12.7942
433.03	1.12142	2.78659	4.08516	5.66671	7.05341	8.26179	9.66347	10.933	11.8921	12.0381
433.93	1.12484	2.63876	4.03825	5.43144	6.67272	8.02927	9.19685	10.5415	11.2125	11.5229
435	1.12035	2.51604	3.79541	5.10784	6.42657	7.53408	8.89889	9.91425	10.9593	10.9675
436.06	1.10978	2.28691	3.63594	4.86585	6.04597	7.14549	8.33433	9.47425	10.5192	10.5225
436.96	0.987146	2.2448	3.50199	4.72673	5.82258	6.85926	7.99738	9.01346	9.97745	10.0306
438.03	0.965418	2.14936	3.32471	4.42373	5.63417	6.52105	7.63321	8.53167	9.41681	9.58796
438.93	1.00573	2.06954	3.27208	4.25833	5.37235	6.37839	7.33534	8.09209	8.95685	9.13784
440	0.947333	1.97808	3.11832	3.94946	5.03299	5.8772	6.82871	7.66015	8.52329	8.52357
441.06	0.860484	1.93185	2.81052	3.86093	4.77834	5.76181	6.61732	7.41417	8.16734	8.20186
441.96	0.883013	1.8957	2.85891	3.72568	4.63217	5.49296	6.33432	7.13265	7.79429	7.93759
443.03	0.893882	1.74738	2.65593	3.54799	4.35707	5.22594	6.08537	6.74046	7.40043	7.62181
443.93	0.856874	1.72576	2.63025	3.38317	4.19394	5.10655	5.76641	6.33275	7.14344	7.11418
445	0.798649	1.65008	2.38009	3.27161	4.10486	4.78778	5.56624	6.14972	6.86834	6.74383
446.06	0.833348	1.6016	2.32189	3.19418	3.86028	4.6525	5.1639	5.87556	6.43074	6.48248
446.96	0.791365	1.53218	2.26891	3.1602	3.84909	4.31423	5.07072	5.70462	6.37488	6.2444
448.03	0.741063	1.44023	2.2684	2.99695	3.60763	4.2068	4.89755	5.4589	6.02958	6.0594
448.93	0.742018	1.38082	2.21111	2.78108	3.41816	3.91922	4.65095	5.23939	5.92475	5.79125
450	0.721046	1.4304	1.99052	2.7063	3.32022	3.72783	4.43288	5.07656	5.49573	5.51123
451.06	0.689809	1.4105	1.94173	2.65035	3.20733	3.72763	4.14462	4.78071	5.11739	5.21225
451.96	0.700931	1.28026	1.92059	2.53622	3.02399	3.48557	4.09786	4.52094	5.12474	5.20811
453.03	0.725844	1.30528	1.98334	2.43664	2.88222	3.43831	3.85845	4.41753	4.85076	4.86993
453.93	0.671239	1.21648	1.78066	2.24566	2.79871	3.27789	3.94742	4.2843	4.69805	4.64622
455	0.656953	1.27774	1.78018	2.29735	2.76433	3.22747	3.55219	4.08541	4.3162	4.51922
456.06	0.681774	1.15193	1.74162	2.19746	2.56538	3.13187	3.48076	3.76847	4.29385	4.31755
456.96	0.602949	1.17585	1.62975	2.13325	2.51278	2.96073	3.46693	3.60765	4.21825	4.22735
458.03	0.670317	1.11821	1.62812	2.15069	2.48605	2.85939	3.25324	3.72698	3.94414	4.07404
458.93	0.658908	1.10546	1.52322	1.98534	2.4974	2.8466	3.27443	3.55412	3.88308	4.01811
460	0.607743	1.08662	1.475	1.87655	2.3311	2.7388	3.15023	3.53519	3.82063	3.75915
461.06	0.664859	1.07909	1.43534	1.8871	2.34271	2.6481	2.75006	3.30027	3.60139	3.61321
461.96	0.56694	1.02251	1.41965	1.81083	2.17512	2.50293	2.96502	3.15174	3.57577	3.52632
463.03	0.605137	1.08086	1.40592	1.78379	2.09887	2.45827	2.73046	3.13302	3.34707	3.31932
463.93	0.62299	0.935196	1.34491	1.7286	2.02048	2.37469	2.68085	2.92384	3.19156	3.27561
465	0.595041	0.931754	1.29392	1.67801	2.02214	2.32205	2.56278	2.87116	3.16031	3.06335
466.06	0.667121	0.953535	1.28561	1.66233	1.91744	2.21804	2.47827	2.74653	2.94053	2.93879
466.96	0.590983	0.887771	1.35243	1.60562	1.86787	2.15292	2.44448	2.78385	2.93655	2.9708
468.03	0.6104	0.869186	1.25161	1.44764	1.76838	2.16511	2.41222	2.57223	2.84178	2.88383
468.93	0.636194	0.993821	1.22433	1.39119	1.67737	2.04941	2.31469	2.57899	2.73451	2.72623
470	0.613942	0.875657	1.08994	1.46164	1.77469	1.96062	2.23253	2.33336	2.59416	2.74019
471.04	0.616617	0.848976	1.1161	1.35515	1.63944	1.86975	2.15044	2.31846	2.59696	2.52282
471.94	0.576229	0.833692	1.11908	1.31701	1.68602	1.8972	2.08597	2.2468	2.45626	2.45409
472.98	0.582591	0.859441	1.09154	1.38471	1.50847	1.7717	2.00647	2.17942	2.40811	2.4515
474.02	0.6149	0.86082	1.09521	1.40706	1.54042	1.78682	1.92118	2.07752	2.33461	2.3614
475.07	0.582022	0.76143	1.07183	1.32122	1.52156	1.59967	1.89837	2.11359	2.26011	2.2682
475.97	0.492095	0.775857	1.00086	1.26737	1.42881	1.61275	1.76645	2.01139	2.23985	2.27104
477.01	0.561833	0.774447	1.121	1.30084	1.37979	1.60789	1.75415	1.92698	2.11733	2.19194
478.05	0.5555	0.836112	0.916995	1.11035	1.37291	1.64894	1.69933	1.91418	2.11746	2.0859
478.95	0.547398	0.76857	0.996246	1.23251	1.39002	1.5418	1.68963	1.95304	2.01136	1.97332
480	0.634322	0.81389	0.959523	1.21754	1.39489	1.54539	1.7078	1.8348	1.92133	2.06803
481.06	0.588155	0.769622	0.933589	1.10607	1.32835	1.44094	1.68184	1.76012	1.91523	1.91889
481.96	0.567529	0.759073	0.930316	1.1333	1.38069	1.43475	1.62752	1.80349	1.69698	1.91534
483.03	0.57476	0.717976	0.969868	1.16262	1.2077	1.49966	1.64203	1.79665	1.91909	1.88445
483.93	0.647773	0.746893	0.97231	1.1547	1.24106	1.37643	1.53687	1.67204	1.85334	1.78963
485	0.605251	0.778113	0.93561	1.14586	1.30724	1.39572	1.5342	1.6216	1.76727	1.85745
486.06	0.571329	0.687444	0.912361	1.05269	1.26538	1.36205	1.53577	1.63222	1.79682	1.81044
486.96	0.593812	0.771775	0.928076	1.05567	1.24959	1.40281	1.51548	1.6533	1.67352	1.79728
488.03	0.546978	0.746882	0.956055	1.06575	1.17692	1.36743	1.44975	1.57945	1.75069	1.78138
ApoWTPdAztC_EDTA
Collection Time: 12/19/2018 12:34:15 PM
Operator Name :
Scan Software Version: 1.2(147)
Parameter List :
Instrument Cary Eclipse
Instrument Serial Number el03026405
Data mode Fluorescence
Scan mode Emission
X Mode Wavelength (nm)
Start (nm) 288.00
Stop (nm) 488.00
Ex. Wavelength (nm) 278.00
Ex. Slit (nm) 5
Em. Slit (nm) 5
Scan rate (nm/min) 300.00
Data interval (nm) 1.0000
Averaging Time (s) 0.2000
Excitation filter Auto
Emission filter Open
PMT voltage (V) Medium
Corrected spectra OFF
Method Log :
Method Name : C:\USERS\ETYUKI\DESKTOP\INTRINSIC FLUORESCENCE .FMSW
Date/Time stamp: 6/23/2015 10:24:02 AM
Method Modifications:
Overlayed Graphs Changed: 6/23/2015 10:23:33 AM	Old:OFF	New:ON
Scan Control Changed: 6/23/2015 10:23:33 AM	Old:Medium	New:Manual
Ave. time (s): Changed: 6/23/2015 10:23:33 AM	Old:0.10000	New:0.20000
Excitation Wavelength Changed: 6/23/2015 10:23:33 AM	Old: 350.00	New: 278.00
Emission Wavelength Changed: 6/23/2015 10:23:33 AM	Old: 400.00	New: 288.00
Stop Wavelength Changed: 6/23/2015 10:23:33 AM	Old: 600.00	New: 488.00
Current Method Changed: 12/19/2018 12:33:56 PM	Old:C:\Users\Cary Eclipse\Desktop\Hridindu\Intrinsic Fluorescence .FMSW	New:C:\USERS\ETYUKI\DESKTOP\INTRINSIC FLUORESCENCE .FMSW
End Method Modifications
2uM_DS1AztD
Collection Time: 12/19/2018 12:46:31 PM
Operator Name :
Scan Software Version: 1.2(147)
Parameter List :
Instrument Cary Eclipse
Instrument Serial Number el03026405
Data mode Fluorescence
Scan mode Emission
X Mode Wavelength (nm)
Start (nm) 288.00
Stop (nm) 488.00
Ex. Wavelength (nm) 278.00
Ex. Slit (nm) 5
Em. Slit (nm) 5
Scan rate (nm/min) 300.00
Data interval (nm) 1.0000
Averaging Time (s) 0.2000
Excitation filter Auto
Emission filter Open
PMT voltage (V) Medium
Corrected spectra OFF
Method Log :
Method Name : C:\USERS\ETYUKI\DESKTOP\INTRINSIC FLUORESCENCE .FMSW
Date/Time stamp: 6/23/2015 10:24:02 AM
Method Modifications:
Overlayed Graphs Changed: 6/23/2015 10:23:33 AM	Old:OFF	New:ON
Scan Control Changed: 6/23/2015 10:23:33 AM	Old:Medium	New:Manual
Ave. time (s): Changed: 6/23/2015 10:23:33 AM	Old:0.10000	New:0.20000
Excitation Wavelength Changed: 6/23/2015 10:23:33 AM	Old: 350.00	New: 278.00
Emission Wavelength Changed: 6/23/2015 10:23:33 AM	Old: 400.00	New: 288.00
Stop Wavelength Changed: 6/23/2015 10:23:33 AM	Old: 600.00	New: 488.00
Current Method Changed: 12/19/2018 12:33:56 PM	Old:C:\Users\Cary Eclipse\Desktop\Hridindu\Intrinsic Fluorescence .FMSW	New:C:\USERS\ETYUKI\DESKTOP\INTRINSIC FLUORESCENCE .FMSW
End Method Modifications
4uMDS1AztD
Collection Time: 12/19/2018 12:58:41 PM
Operator Name :
Scan Software Version: 1.2(147)
Parameter List :
Instrument Cary Eclipse
Instrument Serial Number el03026405
Data mode Fluorescence
Scan mode Emission
X Mode Wavelength (nm)
Start (nm) 288.00
Stop (nm) 488.00
Ex. Wavelength (nm) 278.00
Ex. Slit (nm) 5
Em. Slit (nm) 5
Scan rate (nm/min) 300.00
Data interval (nm) 1.0000
Averaging Time (s) 0.2000
Excitation filter Auto
Emission filter Open
PMT voltage (V) Medium
Corrected spectra OFF
Method Log :
Method Name : C:\USERS\ETYUKI\DESKTOP\INTRINSIC FLUORESCENCE .FMSW
Date/Time stamp: 6/23/2015 10:24:02 AM
Method Modifications:
Overlayed Graphs Changed: 6/23/2015 10:23:33 AM	Old:OFF	New:ON
Scan Control Changed: 6/23/2015 10:23:33 AM	Old:Medium	New:Manual
Ave. time (s): Changed: 6/23/2015 10:23:33 AM	Old:0.10000	New:0.20000
Excitation Wavelength Changed: 6/23/2015 10:23:33 AM	Old: 350.00	New: 278.00
Emission Wavelength Changed: 6/23/2015 10:23:33 AM	Old: 400.00	New: 288.00
Stop Wavelength Changed: 6/23/2015 10:23:33 AM	Old: 600.00	New: 488.00
Current Method Changed: 12/19/2018 12:33:56 PM	Old:C:\Users\Cary Eclipse\Desktop\Hridindu\Intrinsic Fluorescence .FMSW	New:C:\USERS\ETYUKI\DESKTOP\INTRINSIC FLUORESCENCE .FMSW
End Method Modifications
6uMDS1AztD
Collection Time: 12/19/2018 1:10:22 PM
Operator Name :
Scan Software Version: 1.2(147)
Parameter List :
Instrument Cary Eclipse
Instrument Serial Number el03026405
Data mode Fluorescence
Scan mode Emission
X Mode Wavelength (nm)
Start (nm) 288.00
Stop (nm) 488.00
Ex. Wavelength (nm) 278.00
Ex. Slit (nm) 5
Em. Slit (nm) 5
Scan rate (nm/min) 300.00
Data interval (nm) 1.0000
Averaging Time (s) 0.2000
Excitation filter Auto
Emission filter Open
PMT voltage (V) Medium
Corrected spectra OFF
Method Log :
Method Name : C:\USERS\ETYUKI\DESKTOP\INTRINSIC FLUORESCENCE .FMSW
Date/Time stamp: 6/23/2015 10:24:02 AM
Method Modifications:
Overlayed Graphs Changed: 6/23/2015 10:23:33 AM	Old:OFF	New:ON
Scan Control Changed: 6/23/2015 10:23:33 AM	Old:Medium	New:Manual
Ave. time (s): Changed: 6/23/2015 10:23:33 AM	Old:0.10000	New:0.20000
Excitation Wavelength Changed: 6/23/2015 10:23:33 AM	Old: 350.00	New: 278.00
Emission Wavelength Changed: 6/23/2015 10:23:33 AM	Old: 400.00	New: 288.00
Stop Wavelength Changed: 6/23/2015 10:23:33 AM	Old: 600.00	New: 488.00
Current Method Changed: 12/19/2018 12:33:56 PM	Old:C:\Users\Cary Eclipse\Desktop\Hridindu\Intrinsic Fluorescence .FMSW	New:C:\USERS\ETYUKI\DESKTOP\INTRINSIC FLUORESCENCE .FMSW
End Method Modifications
8uMDS1AztD
Collection Time: 12/19/2018 1:23:46 PM
Operator Name :
Scan Software Version: 1.2(147)
Parameter List :
Instrument Cary Eclipse
Instrument Serial Number el03026405
Data mode Fluorescence
Scan mode Emission
X Mode Wavelength (nm)
Start (nm) 288.00
Stop (nm) 488.00
Ex. Wavelength (nm) 278.00
Ex. Slit (nm) 5
Em. Slit (nm) 5
Scan rate (nm/min) 300.00
Data interval (nm) 1.0000
Averaging Time (s) 0.2000
Excitation filter Auto
Emission filter Open
PMT voltage (V) Medium
Corrected spectra OFF
Method Log :
Method Name : C:\USERS\ETYUKI\DESKTOP\INTRINSIC FLUORESCENCE .FMSW
Date/Time stamp: 6/23/2015 10:24:02 AM
Method Modifications:
Overlayed Graphs Changed: 6/23/2015 10:23:33 AM	Old:OFF	New:ON
Scan Control Changed: 6/23/2015 10:23:33 AM	Old:Medium	New:Manual
Ave. time (s): Changed: 6/23/2015 10:23:33 AM	Old:0.10000	New:0.20000
Excitation Wavelength Changed: 6/23/2015 10:23:33 AM	Old: 350.00	New: 278.00
Emission Wavelength Changed: 6/23/2015 10:23:33 AM	Old: 400.00	New: 288.00
Stop Wavelength Changed: 6/23/2015 10:23:33 AM	Old: 600.00	New: 488.00
Current Method Changed: 12/19/2018 12:33:56 PM	Old:C:\Users\Cary Eclipse\Desktop\Hridindu\Intrinsic Fluorescence .FMSW	New:C:\USERS\ETYUKI\DESKTOP\INTRINSIC FLUORESCENCE .FMSW
End Method Modifications
10uMDS1AztD
Collection Time: 12/19/2018 1:36:56 PM
Operator Name :
Scan Software Version: 1.2(147)
Parameter List :
Instrument Cary Eclipse
Instrument Serial Number el03026405
Data mode Fluorescence
Scan mode Emission
X Mode Wavelength (nm)
Start (nm) 288.00
Stop (nm) 488.00
Ex. Wavelength (nm) 278.00
Ex. Slit (nm) 5
Em. Slit (nm) 5
Scan rate (nm/min) 300.00
Data interval (nm) 1.0000
Averaging Time (s) 0.2000
Excitation filter Auto
Emission filter Open
PMT voltage (V) Medium
Corrected spectra OFF
Method Log :
Method Name : C:\USERS\ETYUKI\DESKTOP\INTRINSIC FLUORESCENCE .FMSW
Date/Time stamp: 6/23/2015 10:24:02 AM
Method Modifications:
Overlayed Graphs Changed: 6/23/2015 10:23:33 AM	Old:OFF	New:ON
Scan Control Changed: 6/23/2015 10:23:33 AM	Old:Medium	New:Manual
Ave. time (s): Changed: 6/23/2015 10:23:33 AM	Old:0.10000	New:0.20000
Excitation Wavelength Changed: 6/23/2015 10:23:33 AM	Old: 350.00	New: 278.00
Emission Wavelength Changed: 6/23/2015 10:23:33 AM	Old: 400.00	New: 288.00
Stop Wavelength Changed: 6/23/2015 10:23:33 AM	Old: 600.00	New: 488.00
Current Method Changed: 12/19/2018 12:33:56 PM	Old:C:\Users\Cary Eclipse\Desktop\Hridindu\Intrinsic Fluorescence .FMSW	New:C:\USERS\ETYUKI\DESKTOP\INTRINSIC FLUORESCENCE .FMSW
End Method Modifications
12uMDS1AztD
Collection Time: 12/19/2018 1:49:09 PM
Operator Name :
Scan Software Version: 1.2(147)
Parameter List :
Instrument Cary Eclipse
Instrument Serial Number el03026405
Data mode Fluorescence
Scan mode Emission
X Mode Wavelength (nm)
Start (nm) 288.00
Stop (nm) 488.00
Ex. Wavelength (nm) 278.00
Ex. Slit (nm) 5
Em. Slit (nm) 5
Scan rate (nm/min) 300.00
Data interval (nm) 1.0000
Averaging Time (s) 0.2000
Excitation filter Auto
Emission filter Open
PMT voltage (V) Medium
Corrected spectra OFF
Method Log :
Method Name : C:\USERS\ETYUKI\DESKTOP\INTRINSIC FLUORESCENCE .FMSW
Date/Time stamp: 6/23/2015 10:24:02 AM
Method Modifications:
Overlayed Graphs Changed: 6/23/2015 10:23:33 AM	Old:OFF	New:ON
Scan Control Changed: 6/23/2015 10:23:33 AM	Old:Medium	New:Manual
Ave. time (s): Changed: 6/23/2015 10:23:33 AM	Old:0.10000	New:0.20000
Excitation Wavelength Changed: 6/23/2015 10:23:33 AM	Old: 350.00	New: 278.00
Emission Wavelength Changed: 6/23/2015 10:23:33 AM	Old: 400.00	New: 288.00
Stop Wavelength Changed: 6/23/2015 10:23:33 AM	Old: 600.00	New: 488.00
Current Method Changed: 12/19/2018 12:33:56 PM	Old:C:\Users\Cary Eclipse\Desktop\Hridindu\Intrinsic Fluorescence .FMSW	New:C:\USERS\ETYUKI\DESKTOP\INTRINSIC FLUORESCENCE .FMSW
End Method Modifications
14uMDS1AztD
Collection Time: 12/19/2018 2:01:06 PM
Operator Name :
Scan Software Version: 1.2(147)
Parameter List :
Instrument Cary Eclipse
Instrument Serial Number el03026405
Data mode Fluorescence
Scan mode Emission
X Mode Wavelength (nm)
Start (nm) 288.00
Stop (nm) 488.00
Ex. Wavelength (nm) 278.00
Ex. Slit (nm) 5
Em. Slit (nm) 5
Scan rate (nm/min) 300.00
Data interval (nm) 1.0000
Averaging Time (s) 0.2000
Excitation filter Auto
Emission filter Open
PMT voltage (V) Medium
Corrected spectra OFF
Method Log :
Method Name : C:\USERS\ETYUKI\DESKTOP\INTRINSIC FLUORESCENCE .FMSW
Date/Time stamp: 6/23/2015 10:24:02 AM
Method Modifications:
Overlayed Graphs Changed: 6/23/2015 10:23:33 AM	Old:OFF	New:ON
Scan Control Changed: 6/23/2015 10:23:33 AM	Old:Medium	New:Manual
Ave. time (s): Changed: 6/23/2015 10:23:33 AM	Old:0.10000	New:0.20000
Excitation Wavelength Changed: 6/23/2015 10:23:33 AM	Old: 350.00	New: 278.00
Emission Wavelength Changed: 6/23/2015 10:23:33 AM	Old: 400.00	New: 288.00
Stop Wavelength Changed: 6/23/2015 10:23:33 AM	Old: 600.00	New: 488.00
Current Method Changed: 12/19/2018 12:33:56 PM	Old:C:\Users\Cary Eclipse\Desktop\Hridindu\Intrinsic Fluorescence .FMSW	New:C:\USERS\ETYUKI\DESKTOP\INTRINSIC FLUORESCENCE .FMSW
End Method Modifications
16uMDS1AztD
Collection Time: 12/19/2018 2:14:58 PM
Operator Name :
Scan Software Version: 1.2(147)
Parameter List :
Instrument Cary Eclipse
Instrument Serial Number el03026405
Data mode Fluorescence
Scan mode Emission
X Mode Wavelength (nm)
Start (nm) 288.00
Stop (nm) 488.00
Ex. Wavelength (nm) 278.00
Ex. Slit (nm) 5
Em. Slit (nm) 5
Scan rate (nm/min) 300.00
Data interval (nm) 1.0000
Averaging Time (s) 0.2000
Excitation filter Auto
Emission filter Open
PMT voltage (V) Medium
Corrected spectra OFF
Method Log :
Method Name : C:\USERS\ETYUKI\DESKTOP\INTRINSIC FLUORESCENCE .FMSW
Date/Time stamp: 6/23/2015 10:24:02 AM
Method Modifications:
Overlayed Graphs Changed: 6/23/2015 10:23:33 AM	Old:OFF	New:ON
Scan Control Changed: 6/23/2015 10:23:33 AM	Old:Medium	New:Manual
Ave. time (s): Changed: 6/23/2015 10:23:33 AM	Old:0.10000	New:0.20000
Excitation Wavelength Changed: 6/23/2015 10:23:33 AM	Old: 350.00	New: 278.00
Emission Wavelength Changed: 6/23/2015 10:23:33 AM	Old: 400.00	New: 288.00
Stop Wavelength Changed: 6/23/2015 10:23:33 AM	Old: 600.00	New: 488.00
Current Method Changed: 12/19/2018 12:33:56 PM	Old:C:\Users\Cary Eclipse\Desktop\Hridindu\Intrinsic Fluorescence .FMSW	New:C:\USERS\ETYUKI\DESKTOP\INTRINSIC FLUORESCENCE .FMSW
End Method Modifications
16uMDS1AztD_2pt2mMZn
Collection Time: 12/19/2018 2:17:58 PM
Operator Name :
Scan Software Version: 1.2(147)
Parameter List :
Instrument Cary Eclipse
Instrument Serial Number el03026405
Data mode Fluorescence
Scan mode Emission
X Mode Wavelength (nm)
Start (nm) 288.00
Stop (nm) 488.00
Ex. Wavelength (nm) 278.00
Ex. Slit (nm) 5
Em. Slit (nm) 5
Scan rate (nm/min) 300.00
Data interval (nm) 1.0000
Averaging Time (s) 0.2000
Excitation filter Auto
Emission filter Open
PMT voltage (V) Medium
Corrected spectra OFF
Method Log :
Method Name : C:\USERS\ETYUKI\DESKTOP\INTRINSIC FLUORESCENCE .FMSW
Date/Time stamp: 6/23/2015 10:24:02 AM
Method Modifications:
Overlayed Graphs Changed: 6/23/2015 10:23:33 AM	Old:OFF	New:ON
Scan Control Changed: 6/23/2015 10:23:33 AM	Old:Medium	New:Manual
Ave. time (s): Changed: 6/23/2015 10:23:33 AM	Old:0.10000	New:0.20000
Excitation Wavelength Changed: 6/23/2015 10:23:33 AM	Old: 350.00	New: 278.00
Emission Wavelength Changed: 6/23/2015 10:23:33 AM	Old: 400.00	New: 288.00
Stop Wavelength Changed: 6/23/2015 10:23:33 AM	Old: 600.00	New: 488.00
Current Method Changed: 12/19/2018 12:33:56 PM	Old:C:\Users\Cary Eclipse\Desktop\Hridindu\Intrinsic Fluorescence .FMSW	New:C:\USERS\ETYUKI\DESKTOP\INTRINSIC FLUORESCENCE .FMSW
End Method Modifications

## Sheet: Fig4_E_F
Wavelength (nm)	Intensity (a.u.)	Z Axis											[DS2AztD]	315	Delta315
	ApoWTPdAztC_EDTA	2uMDS2PdAztD	4uMDS2AztD	6uMDS2AztD	8uMDS2AztD	10uMDS2AztD	12uMDS2AztD	14uMDS2AztD	16uMDS2AztD	16uMDS2AztD_2pt2mMZn	16uMDS2AztD_2pt2mMZn		0	173.006	-4.0625e-05
	1	2	3	4	5	6	7	8	9	10	11		2	191.59	18.5844
287.96	12.6258	15.3754	17.7119	19.7821	21.5975	22.7854	24.2087	25.6509	26.1041	28.1007	27.7405		4	208.023	35.0171
289.06	16.5534	19.6315	22.8307	25.4988	27.8897	29.4965	31.6849	32.7045	33.7803	36.2527	36.1445		6	226.066	53.06
290	21.0192	24.9949	28.5349	32.0614	34.8101	37.0973	39.4976	41.0106	42.4457	45.5631	46.0571		8	243.16	70.1541
291.07	27.8646	32.4343	36.1152	40.1749	43.9928	46.9042	49.4321	52.2751	53.9055	59.0932	59.6029		10	262.017	89.0112
292	34.3847	39.1932	43.7448	48.672	52.5799	56.0042	59.452	62.2301	64.233	71.9781	72.171		12	278.706	105.7
293.07	44.1714	50.302	54.9279	60.354	65.5227	69.233	73.4699	75.9938	80.2693	92.0022	92.7207		14	293.641	120.635
294	52.8106	58.8321	64.4844	70.3424	75.5799	80.5247	85.6679	88.6747	93.7245	111.183	111.648		16	310.799	137.793
295.07	63.7534	70.5918	77.5015	83.4737	90.0009	95.6432	100.521	104.634	110.307	135.73	137.719
296	73.1013	81.1423	87.9555	95.1771	101.225	108.465	115.198	118.767	126.084	158.305	162.334
297.07	82.9786	91.9749	100.13	107.293	116.011	123.333	129.127	135.252	142.609	185.5	190.728
298	91.1091	100.039	109.662	117.446	125.69	134.843	141.485	147.927	156.517	208.076	215.064
299.07	99.8069	111.222	119.37	128.471	139.711	147.684	154.98	161.885	171.423	233.327	242.396
300	107.171	118.28	127.004	137.377	147.629	156.806	165.483	172.329	182.929	251.476	263.643
300.93	112.506	123.847	135.029	145.369	155.312	164.031	173.223	182.698	193.308	269.371	279.057
302.03	118.456	129.852	142.122	153.332	163.638	174.592	183.065	192.786	203.799	286.264	301.234
302.96	123.449	136.079	147.781	158.952	169.513	182.117	191.721	201.776	212.84	297.897	312.698
304.06	130.018	142.643	153.634	165.862	178.73	189.142	199.637	209.932	223.423	315.108	329.747
305	134.89	147.427	159.069	172.841	186.39	196.56	208.848	219.29	231.008	324.772	343.59
305.93	138.868	152.177	164.531	178.207	192.037	205.006	215.301	227.554	241.303	340.327	361.159
307.03	145.95	159.178	172.315	186.423	200.923	213.737	226.879	237.407	251.347	355.915	381.811
307.96	151.535	165.995	177.163	193.858	206.307	221.753	233.711	246.799	259.863	371.596	392.239
309.06	158.061	170.808	185.034	201.677	214.328	229.233	243.035	256.96	269.823	390.792	413.248
310	162.781	175.918	191.763	209.586	222.758	235.818	250.021	264.684	275.381	406.055	431.579
311.07	166.949	182.544	197.384	213.87	229.684	243.009	258.94	273.606	286.462	422.253	449.572
312	170.1	186.452	200.421	218.723	234.193	249.558	265.413	278.393	294.674	437.107	467.157
313.07	172.424	190.516	205.054	222.595	238.323	253.982	269.904	285.64	301.5	447.238	479.868
314	172.989	192.316	206.668	223.799	240.649	260.085	275.757	290.491	306.058	458.223	490.338
315.07	173.006	191.59	208.023	226.066	243.16	262.017	278.706	293.641	310.799	465.853	501.415
316	172.346	191.475	208.794	226.952	245.527	263.16	283.283	297.965	312.812	467.134	503.772
317.07	171.064	191.206	208.606	227.709	247.873	265.862	283.742	300.397	318.51	470.809	502.695
318	168.086	189.568	207.12	227.38	248.147	266.468	285.338	301.459	317.598	467.543	503.283
319.07	165.794	187.699	206.853	227.272	249.429	268.096	285.863	305.439	321.31	472.131	506
320	163.649	188.232	206.426	227.822	249.56	269.202	289.795	307.833	324.78	472.055	507.65
321.07	161.988	184.834	206.076	228.263	247.423	269.844	289.582	312.045	328.47	474.413	508.779
322	160.302	184.986	205.272	228.476	248.936	273.355	292.26	313.349	330.416	470.394	513.728
323.07	159.241	183.88	205.309	229.051	249.986	272.504	295.036	314.384	334.014	475.898	511.992
324	156.836	181.55	206.668	227.961	251.178	272.833	296.283	317.486	334.348	477.14	513.083
325.07	154.843	179.911	203.565	226.919	249.441	273.019	297.095	318.776	338.761	474.398	516.919
326	153.169	178.101	202.293	226.824	249.462	273.151	297.371	319.84	339.83	474.493	516.405
327.07	148.317	176.211	200.404	225.81	250.019	273.531	297.838	317.689	342.635	478.509	516.03
328	145.904	172.69	197.749	223.68	248.567	273.7	298.472	320.33	344.525	471.551	514.451
329.07	142.091	169.034	196.733	222.705	247.485	269.958	298.623	317.725	342.014	470.947	510.332
330	137.801	166.53	193.571	218.527	244.56	269.215	295.279	319.101	341.4	466.275	503.965
330.93	135.477	164.224	189.168	217.534	244.439	269.561	292.991	317.478	340.589	458.903	502.194
332.03	130.391	158.977	185.694	213.737	240.831	265.378	291.683	315.413	338.133	454.597	495.56
332.96	126.358	155.552	182.016	211.36	237.652	263.539	287.938	313.185	341.062	452.592	491.241
334.06	123.216	151.481	178.451	206.896	234.84	261.006	286.494	310.308	332.946	445.263	480.185
335	118.704	147.814	175.633	204.443	230.822	258.026	284.621	309.728	331.58	434.727	472.103
335.93	115.442	146.772	171.948	199.901	228.017	255.587	282.681	307.695	330.663	431.402	465.2
337.03	111.59	141.957	168.889	197.358	224.685	253.651	278.58	304.833	328.035	422.563	460.64
337.96	108.481	138.618	165.438	195.134	222.477	251.072	276.151	301.328	327.763	419.353	454.557
339.06	104.036	134.703	162.867	192.954	220.276	247.436	274.189	299.282	323.441	413.286	447.586
340	101.03	131.586	158.563	188.655	216.923	245.164	271.419	297.272	321.748	406.189	439.954
341.07	97.8174	128.283	156.237	185.892	214.661	243.557	269.32	293.466	316.729	402.64	434.927
342	94.3949	125.149	153.862	182.321	211.188	237.021	265.319	290.327	315.831	396.99	428.277
343.07	91.4803	121.358	150.331	179.315	207.244	233.812	260.592	288.165	310.666	386.36	418.459
344	87.4189	118.15	146.359	175.369	204.588	233.286	257.36	285.335	308.981	382.368	414.966
345.07	84.9522	114.654	142.474	172.193	201.038	228.291	255.147	281.692	306.799	373.542	406.007
346	82.3291	112.467	141.983	169.51	197.53	224.134	250.805	278.143	301.079	369.315	398.954
347.07	78.5879	108.513	137.73	166.048	193.596	220.478	247.45	272.84	296.834	360.922	389.764
348	75.4202	106.082	133.744	161.456	189.864	218.004	242.369	269.633	293.789	353.601	382.964
349.07	72.9181	103.237	130.493	158.898	186.598	213.414	239.144	264.858	287.308	343.579	374.594
350	70.0596	100.196	127.48	155.885	183.835	209.55	235.485	259.478	285.046	338.823	366.685
351.07	66.6517	96.4781	124.638	153.309	179.011	206.809	232.554	255.057	279.589	327.782	355.811
352	64.4996	93.9361	120.475	148.149	174.777	201.955	227.221	252.748	276.544	321.685	348.418
353.07	61.3825	90.1685	117.669	144.71	171.983	197.527	222.313	247.269	271.382	313.396	338.067
354	58.8268	87.2471	114.482	141.057	167.861	192.868	218.255	242.235	265.245	304.421	330.679
355.07	56.7411	85.1934	111.078	138.247	163.925	188.743	214.893	237.139	259.451	297.238	322.363
356	54.4906	82.7186	108.584	133.354	159.774	184.005	209.484	233.663	254.22	291.175	313.699
357.07	51.6483	79.1175	103.619	130.421	155.299	181.559	204.788	225.856	248.433	284.375	303.886
358	49.7971	76.5371	101.016	126.5	152.081	176.435	200.817	221.258	242.751	274.723	297.001
359.07	46.724	73.293	97.4273	123.316	147.775	171.573	194.858	215.613	237.036	266.859	287.797
360	45.6755	71.4165	96.0919	120.101	144.589	167.225	190.029	210.558	232.675	259.978	280.092
361.07	43.3559	68.3318	91.8096	115.853	139.542	162.044	185.657	205.782	225.216	250.262	271.2
362	41.095	66.1546	89.1338	112.985	135.763	157.337	181.177	201.096	221.055	244.071	264.036
363.07	39.2855	63.6441	85.5846	109.029	130.631	153.055	174.601	194.947	214.69	235.388	255.082
364	37.0041	61.0595	83.6676	105.599	127.473	148.67	170.837	187.92	209.49	227.214	247.138
365.07	35.2213	58.4328	80.3697	102.539	123.104	144.151	164.702	181.729	200.715	221.089	238.598
366	33.4694	55.759	77.3571	99.2115	120.531	140.656	159.503	178.492	196.27	212.304	230.372
367.07	31.1876	53.506	74.6905	95.3359	114.661	135	154.778	170.977	188.622	204.987	222.75
368	30.055	51.585	72.2201	92.2191	111.229	132.035	149.651	166.851	183.963	198.554	215.457
369.07	28.5912	49.0455	68.608	88.0791	107.419	126.949	143.482	160.843	178.23	190.315	205.873
370	27.342	47.4521	66.8476	85.3089	103.819	123.313	139.339	156.676	173.334	184.532	200.315
371.07	25.5417	45.0421	63.4916	82.2307	99.229	118.941	133.531	150.018	165.814	177.034	191.302
372	24.2438	42.7836	60.6378	78.9335	96.2287	112.753	129.843	145.155	161.008	170.159	184.422
373.07	22.9934	41.2489	58.9194	75.6533	92.4063	108.397	124.499	139.358	154.159	163.923	178.994
374	21.6439	39.573	56.2368	73.1986	90.0867	105.112	120.249	135.492	148.696	157.694	170.39
375.07	20.6408	37.7343	54.27	70.1383	85.4956	100.681	115.812	130.137	144.72	151.497	164.156
376	19.3176	36.4548	51.9901	67.4516	83.0195	97.1661	112.226	126.962	139.288	145.626	158.667
377.07	18.3566	34.4824	50.2879	64.5618	79.252	92.6587	107.257	120.729	133.175	138.946	150.877
378	17.5091	32.954	47.8632	62.8159	75.7506	90.4258	103.698	115.993	128.715	133.57	145.142
379.07	16.2593	31.5294	45.506	59.6636	72.6114	86.4106	99.3077	111.491	124.224	128.192	138.026
380	15.6157	30.3956	43.6469	56.9481	70.2775	83.7113	96.4043	106.906	118.653	123.166	134.204
381.07	14.8762	28.7034	41.7295	54.5481	67.0293	79.4436	91.6814	103.083	113.415	117.691	127.329
382	13.7647	27.2878	40.33	52.5649	64.9303	76.4922	88.2204	99.0856	109.658	112.814	123.079
383.07	13.1508	26.0269	37.8496	50.3254	62.1046	73.0748	84.361	94.1364	105.467	107.533	116.283
384	12.5912	25.0458	36.7582	48.7192	59.2383	70.6773	81.6269	92.2675	100.972	103.08	112.568
385.07	11.6834	23.9074	34.9423	46.3104	57.4486	67.9178	77.6947	88.2395	96.6437	99.2334	107.314
386	11.3645	22.596	33.9746	44.2927	54.4887	65.3591	75.5231	84.8685	94.1952	94.8141	102.606
387.07	10.6407	21.3477	32.2306	42.4693	52.1789	62.2693	71.967	80.7566	89.7537	90.6219	98.0384
388	10.1277	20.4916	30.6621	40.7893	50.7247	59.804	68.9547	77.2756	86.466	86.7938	94.1881
389.07	9.45715	19.5492	29.4599	38.4668	47.9072	57.0214	65.9941	73.6163	82.102	83.2939	90.0066
390	8.87336	18.5762	28.3307	37.3534	46.1563	54.9349	63.9995	71.232	80.2019	78.9459	86.6712
391.06	8.55558	17.9579	26.8497	35.4041	44.3437	52.4427	60.9685	68.672	76.0379	75.2237	82.9408
391.96	7.99965	17.328	25.8633	34.3945	42.5404	50.5553	58.224	65.6361	72.8364	72.9387	79.3665
393.03	7.41242	16.1306	24.3624	32.4381	40.2586	48.0122	55.4745	62.1878	69.5481	68.4492	75.3271
393.93	7.18724	15.4752	23.498	30.701	39.0929	46.0597	54.0321	60.0904	67.1305	66.2743	71.6975
395	6.8927	14.736	22.5081	30.0437	37.3641	44.5912	51.3801	57.6502	63.8328	63.5009	68.8927
396.06	6.6281	14.3028	21.2785	28.3571	35.5326	42.2721	49.4804	55.1758	60.9843	60.1813	65.7317
396.96	5.90457	13.3871	20.6069	27.3156	33.8707	40.3259	46.9522	52.1508	58.1736	57.5667	62.744
398.03	5.67985	12.6848	19.3077	25.9248	32.6375	38.1437	44.8321	50.9028	55.2564	54.4851	59.7256
398.93	5.33306	12.2673	18.7485	24.7714	30.7065	36.7948	42.8812	48.0904	53.5811	52.2321	57.0338
400	5.29543	11.652	17.5593	23.6022	29.5948	35.5022	41.0081	46.117	50.9655	50.3023	54.3344
401.07	4.81499	10.9748	16.7005	22.5196	28.1873	33.6987	38.8796	43.8541	48.4371	47.7533	51.7924
402	4.62305	10.5199	16.0582	21.6473	26.9106	31.9619	36.8303	42.1797	46.892	45.323	49.4887
403.07	4.32606	10.009	15.3868	20.6069	25.7147	30.9523	35.7086	40.0604	44.773	43.5163	47.2075
404	4.12203	9.64219	14.9038	19.6754	24.725	29.2173	34.2923	38.1907	42.836	41.5499	45.1376
405.07	3.83522	9.05193	13.8839	18.9809	23.273	28.2147	32.855	36.7767	40.7461	39.8433	42.8007
406	3.8034	8.83005	13.351	17.9049	22.2747	27.2694	31.2613	35.4791	38.7917	38.4214	41.8875
407.07	3.64768	8.06964	12.8055	17.0621	21.2079	25.5252	30.3103	33.3873	37.3027	35.8412	39.1846
408	3.46111	7.87507	12.1506	16.6941	20.5456	24.5363	28.4484	32.4283	35.6748	34.2858	37.5772
409.07	3.22017	7.4599	11.642	15.6489	19.619	23.5589	27.3335	30.9462	34.0507	32.5994	35.4921
410	3.08755	7.25724	11.0487	15.0941	18.8782	22.4259	25.8505	29.7254	32.5869	31.2985	34.0795
411.06	2.89051	6.84728	10.6423	14.3674	18.0847	21.2888	24.8621	27.954	31.0418	29.8523	32.4944
411.96	2.82404	6.55007	10.2316	13.7786	17.3161	20.5137	23.6798	27.0551	29.924	28.7513	31.7338
413.03	2.63883	6.2121	9.82524	12.9856	16.0901	19.4531	22.8157	25.3178	27.9902	27.1363	29.6088
413.93	2.56849	5.95215	9.24705	12.6916	15.5872	18.7603	22.0351	24.5679	27.4101	26.3333	28.4277
415	2.51133	5.76926	8.93731	11.9505	14.6374	17.934	20.3449	23.1094	26.0315	24.8352	27.4232
416.06	2.30028	5.32803	8.38729	11.2813	14.2403	16.8758	19.6176	22.35	24.7743	23.6283	26.0829
416.96	2.18063	5.19712	8.06701	10.986	13.8744	16.4075	19.0726	21.6243	23.8345	22.468	24.7699
418.03	2.12888	4.86169	7.67163	10.341	12.9311	15.6986	17.8435	20.3264	22.7684	21.483	23.4691
418.93	1.99638	4.707	7.44828	10.1781	12.3709	14.8696	17.3129	19.5554	21.4881	20.3297	22.8623
420	1.82996	4.56471	7.04947	9.53799	11.9657	14.1006	16.3981	18.5231	20.6805	19.8669	21.4327
421.07	1.78989	4.33888	6.46388	8.92449	11.3177	13.4611	15.4382	17.7318	19.4971	18.7986	20.4047
422	1.84949	4.16143	6.40961	8.67343	10.9309	12.8841	14.9123	17.1535	18.6134	17.6941	19.662
423.07	1.6491	3.89426	6.13702	8.143	10.3386	12.298	14.3571	15.8696	17.6232	17.275	18.4935
424	1.59655	3.72579	5.97892	7.8224	9.92205	11.9564	13.6178	15.3939	17.164	16.3368	17.6148
425.07	1.53338	3.64109	5.56263	7.41718	9.58156	11.1779	13.0352	14.6649	16.4101	15.6433	16.7831
426	1.52181	3.58669	5.49376	7.01832	8.91313	10.7564	12.3807	14.2429	15.614	14.7831	16.0994
427.07	1.41225	3.32039	5.02482	6.90061	8.46575	10.2012	11.8076	13.3651	14.6811	14.0154	15.3059
428	1.40125	3.20432	4.72094	6.46269	8.17587	9.76982	11.2687	12.7257	14.1866	13.3067	14.381
429.07	1.32676	3.06426	4.57322	6.13053	7.57825	9.33591	10.7956	12.2898	13.6637	12.8041	14.0019
430	1.29187	2.87004	4.44745	5.95642	7.41902	8.9402	10.2133	11.6048	12.8242	11.9826	13.5148
431.06	1.22971	2.77375	4.22671	5.65161	7.00112	8.63486	9.69581	11.1317	12.3145	11.4512	12.7758
431.96	1.13503	2.60261	3.94859	5.37892	6.7877	8.1576	9.33297	10.4996	11.7054	11.0121	11.9903
433.03	1.10029	2.48469	3.855	5.10352	6.39446	7.68085	8.93506	10.0168	11.1655	10.3462	11.4662
433.93	1.09426	2.4656	3.62817	4.97303	6.26598	7.22786	8.53965	9.43316	10.7409	9.90951	10.9008
435	1.00787	2.32495	3.53618	4.59182	5.85773	6.90711	8.27216	9.21489	10.066	9.50921	10.4922
436.06	1.018	2.2664	3.31158	4.51503	5.56193	6.56207	7.69463	8.64492	9.57749	9.03838	9.84707
436.96	0.953386	2.14537	3.28483	4.1667	5.37329	6.38812	7.27032	8.28298	9.13427	8.68802	9.56081
438.03	0.989827	1.98437	3.0998	4.07583	5.01571	6.07008	7.01309	7.88194	8.63535	8.08828	8.99922
438.93	0.879218	2.08142	3.07338	3.97682	4.98862	5.78178	6.76934	7.74698	8.33297	7.77073	8.66387
440	0.936523	1.91077	2.83469	3.67658	4.5912	5.6282	6.32094	7.28924	8.04276	7.58373	8.33391
441.06	0.854183	1.77733	2.73473	3.65726	4.40712	5.22523	5.97972	6.84891	7.57336	7.10766	7.88718
441.96	0.841999	1.82227	2.6271	3.41766	4.27273	5.14975	5.9645	6.6339	7.31929	6.81907	7.45016
443.03	0.88325	1.64767	2.55675	3.39957	4.0813	4.91779	5.37394	6.24894	6.96994	6.44542	7.3006
443.93	0.887147	1.68734	2.41154	3.27978	3.92814	4.79707	5.39943	6.06369	6.62731	6.24529	7.0929
445	0.769782	1.50227	2.32735	3.06646	3.75057	4.42453	5.04654	5.85784	6.44612	5.91904	6.59321
446.06	0.760241	1.54484	2.2492	2.96448	3.52087	4.31072	4.92804	5.4923	6.07198	5.82517	6.27664
446.96	0.823537	1.50079	2.08107	2.89501	3.49141	4.1691	4.75978	5.2221	5.79618	5.50079	6.03257
448.03	0.768069	1.513	2.03298	2.73521	3.37092	4.06996	4.41521	5.16364	5.555	5.27915	5.76815
448.93	0.685464	1.25292	2.078	2.64477	3.26411	3.72652	4.30193	4.88347	5.43997	5.04032	5.60465
450	0.745793	1.29919	2.01772	2.44881	3.22523	3.70317	4.28546	4.74692	5.22938	4.87572	5.28273
451.06	0.715817	1.28419	1.80825	2.42012	2.9437	3.51957	3.99846	4.42676	4.96963	4.67921	5.22407
451.96	0.686813	1.25303	1.7417	2.30411	2.94511	3.32071	3.82948	4.29522	4.72585	4.22921	5.00943
453.03	0.679129	1.23272	1.71823	2.24929	2.76836	3.20232	3.70178	4.11098	4.56344	4.24933	4.80686
453.93	0.642978	1.16039	1.70438	2.22402	2.61717	3.16337	3.65205	3.92893	4.37435	4.02595	4.56342
455	0.714581	1.21862	1.64523	2.15513	2.61333	3.00119	3.50711	3.85171	4.18864	3.84578	4.42579
456.06	0.646049	1.11133	1.64356	2.09387	2.43426	2.93148	3.33385	3.67526	4.00634	3.8237	4.25029
456.96	0.619917	1.13416	1.64557	2.0048	2.41274	2.74827	3.16108	3.54544	3.94207	3.61874	4.17941
458.03	0.643788	1.07085	1.47656	1.88299	2.29187	2.72633	3.13564	3.63006	3.76107	3.53815	3.93477
458.93	0.591277	1.1167	1.51324	1.87965	2.27471	2.60575	2.90437	3.42139	3.64813	3.43606	3.99402
460	0.603384	0.98858	1.37207	1.79028	2.23879	2.57345	2.85304	3.0713	3.47989	3.23357	3.77876
461.06	0.63721	1.06036	1.34883	1.81522	2.09817	2.42769	2.85425	3.11366	3.36812	3.23708	3.60917
461.96	0.63645	1.02061	1.30576	1.75211	2.00694	2.45086	2.72871	2.99062	3.36561	2.99049	3.46027
463.03	0.616342	1.06159	1.32632	1.62542	1.97344	2.35543	2.54467	2.97001	3.11127	3.05822	3.44195
463.93	0.627419	0.910812	1.26026	1.54055	1.96364	2.2401	2.50432	2.86327	2.96973	2.9921	3.25861
465	0.513594	0.955663	1.31316	1.61371	1.86385	2.0849	2.407	2.64072	3.00288	2.77476	3.2501
466.06	0.600048	0.903614	1.21855	1.49002	1.82838	2.10301	2.44526	2.64091	2.8366	2.72952	3.02843
466.96	0.636294	0.865299	1.20418	1.51574	1.78032	1.9968	2.24555	2.55132	2.78527	2.70756	2.83454
468.03	0.628164	0.894501	1.1297	1.4544	1.66804	1.98507	2.24916	2.39702	2.72657	2.58249	2.87941
468.93	0.578334	0.939866	1.14409	1.45182	1.65101	1.95038	2.19626	2.37051	2.58246	2.4069	2.84548
470	0.589402	0.873145	1.16071	1.37549	1.58994	1.86296	2.07049	2.21402	2.53079	2.43401	2.74807
471.04	0.565588	0.902658	1.08654	1.3182	1.48859	1.6958	2.01821	2.11446	2.49444	2.28299	2.60451
471.94	0.601606	0.82844	1.05719	1.25516	1.48978	1.76936	1.97955	2.1424	2.31984	2.2599	2.63209
472.98	0.598573	0.776742	1.01242	1.31506	1.5282	1.69004	1.8646	2.10815	2.27147	2.24913	2.55519
474.02	0.605796	0.855673	1.09461	1.18083	1.39756	1.71555	1.7644	2.00199	2.21573	2.13925	2.473
475.07	0.611322	0.763436	0.980582	1.24588	1.42248	1.63272	1.75918	1.91242	2.08496	2.14917	2.2573
475.97	0.593499	0.741763	0.972955	1.15061	1.37617	1.52555	1.76244	1.94096	2.11187	2.08594	2.28444
477.01	0.60042	0.754768	0.935195	1.19623	1.26908	1.51096	1.72285	1.8916	2.01546	1.96499	2.22829
478.05	0.605301	0.749064	0.923945	1.09771	1.3347	1.4676	1.60924	1.78848	1.90999	1.87558	2.2051
478.95	0.580649	0.759801	0.934345	1.13595	1.27043	1.53136	1.64495	1.7335	1.92862	1.88661	2.11894
480	0.62051	0.743689	0.944069	1.03195	1.29343	1.37679	1.57504	1.61296	1.84432	1.83965	2.09937
481.06	0.610361	0.78273	0.881794	1.03226	1.23739	1.37856	1.51919	1.70513	1.8231	1.77961	2.01591
481.96	0.574311	0.705386	0.892364	1.08514	1.22131	1.34217	1.50043	1.63346	1.82004	1.71692	2.07451
483.03	0.589876	0.692891	0.842254	1.08983	1.25819	1.39687	1.45052	1.52357	1.80983	1.76131	2.09635
483.93	0.601837	0.77382	0.904859	0.973116	1.18751	1.30265	1.50804	1.49428	1.62909	1.78721	1.91181
485	0.61325	0.72238	0.910273	0.99888	1.17889	1.29206	1.41591	1.59464	1.75729	1.76771	1.90046
486.06	0.61001	0.735684	0.886565	1.01771	1.10913	1.28935	1.32881	1.59449	1.61011	1.67467	1.92415
486.96	0.562364	0.700305	0.820922	1.0681	1.14482	1.22384	1.39835	1.57092	1.58563	1.73521	1.89052
488.03	0.538378	0.699388	0.886949	0.998754	1.11004	1.24767	1.33225	1.42627	1.6094	1.55134	1.89329
ApoWTPdAztC_EDTA
Collection Time: 12/19/2018 2:23:14 PM
Operator Name :
Scan Software Version: 1.2(147)
Parameter List :
Instrument Cary Eclipse
Instrument Serial Number el03026405
Data mode Fluorescence
Scan mode Emission
X Mode Wavelength (nm)
Start (nm) 288.00
Stop (nm) 488.00
Ex. Wavelength (nm) 278.00
Ex. Slit (nm) 5
Em. Slit (nm) 5
Scan rate (nm/min) 300.00
Data interval (nm) 1.0000
Averaging Time (s) 0.2000
Excitation filter Auto
Emission filter Open
PMT voltage (V) Medium
Corrected spectra OFF
Method Log :
Method Name : C:\Users\Etyuki\Desktop\Erik\AztC_AztD\121918_PdAztC_DS1PdAztD_EDTA.FBSW
Date/Time stamp: 12/19/2018 2:19:36 PM
Method Modifications:
Overlayed Graphs Changed: 6/23/2015 10:23:33 AM	Old:OFF	New:ON
Scan Control Changed: 6/23/2015 10:23:33 AM	Old:Medium	New:Manual
Ave. time (s): Changed: 6/23/2015 10:23:33 AM	Old:0.10000	New:0.20000
Excitation Wavelength Changed: 6/23/2015 10:23:33 AM	Old: 350.00	New: 278.00
Emission Wavelength Changed: 6/23/2015 10:23:33 AM	Old: 400.00	New: 288.00
Stop Wavelength Changed: 6/23/2015 10:23:33 AM	Old: 600.00	New: 488.00
Current Method Changed: 12/19/2018 12:33:56 PM	Old:C:\Users\Cary Eclipse\Desktop\Hridindu\Intrinsic Fluorescence .FMSW	New:C:\USERS\ETYUKI\DESKTOP\INTRINSIC FLUORESCENCE .FMSW
End Method Modifications
2uMDS2PdAztD
Collection Time: 12/19/2018 2:35:48 PM
Operator Name :
Scan Software Version: 1.2(147)
Parameter List :
Instrument Cary Eclipse
Instrument Serial Number el03026405
Data mode Fluorescence
Scan mode Emission
X Mode Wavelength (nm)
Start (nm) 288.00
Stop (nm) 488.00
Ex. Wavelength (nm) 278.00
Ex. Slit (nm) 5
Em. Slit (nm) 5
Scan rate (nm/min) 300.00
Data interval (nm) 1.0000
Averaging Time (s) 0.2000
Excitation filter Auto
Emission filter Open
PMT voltage (V) Medium
Corrected spectra OFF
Method Log :
Method Name : C:\Users\Etyuki\Desktop\Erik\AztC_AztD\121918_PdAztC_DS1PdAztD_EDTA.FBSW
Date/Time stamp: 12/19/2018 2:19:36 PM
Method Modifications:
Overlayed Graphs Changed: 6/23/2015 10:23:33 AM	Old:OFF	New:ON
Scan Control Changed: 6/23/2015 10:23:33 AM	Old:Medium	New:Manual
Ave. time (s): Changed: 6/23/2015 10:23:33 AM	Old:0.10000	New:0.20000
Excitation Wavelength Changed: 6/23/2015 10:23:33 AM	Old: 350.00	New: 278.00
Emission Wavelength Changed: 6/23/2015 10:23:33 AM	Old: 400.00	New: 288.00
Stop Wavelength Changed: 6/23/2015 10:23:33 AM	Old: 600.00	New: 488.00
Current Method Changed: 12/19/2018 12:33:56 PM	Old:C:\Users\Cary Eclipse\Desktop\Hridindu\Intrinsic Fluorescence .FMSW	New:C:\USERS\ETYUKI\DESKTOP\INTRINSIC FLUORESCENCE .FMSW
End Method Modifications
4uMDS2AztD
Collection Time: 12/19/2018 2:41:51 PM
Operator Name :
Scan Software Version: 1.2(147)
Parameter List :
Instrument Cary Eclipse
Instrument Serial Number el03026405
Data mode Fluorescence
Scan mode Emission
X Mode Wavelength (nm)
Start (nm) 288.00
Stop (nm) 488.00
Ex. Wavelength (nm) 278.00
Ex. Slit (nm) 5
Em. Slit (nm) 5
Scan rate (nm/min) 300.00
Data interval (nm) 1.0000
Averaging Time (s) 0.2000
Excitation filter Auto
Emission filter Open
PMT voltage (V) Medium
Corrected spectra OFF
Method Log :
Method Name : C:\Users\Etyuki\Desktop\Erik\AztC_AztD\121918_PdAztC_DS1PdAztD_EDTA.FBSW
Date/Time stamp: 12/19/2018 2:19:36 PM
Method Modifications:
Overlayed Graphs Changed: 6/23/2015 10:23:33 AM	Old:OFF	New:ON
Scan Control Changed: 6/23/2015 10:23:33 AM	Old:Medium	New:Manual
Ave. time (s): Changed: 6/23/2015 10:23:33 AM	Old:0.10000	New:0.20000
Excitation Wavelength Changed: 6/23/2015 10:23:33 AM	Old: 350.00	New: 278.00
Emission Wavelength Changed: 6/23/2015 10:23:33 AM	Old: 400.00	New: 288.00
Stop Wavelength Changed: 6/23/2015 10:23:33 AM	Old: 600.00	New: 488.00
Current Method Changed: 12/19/2018 12:33:56 PM	Old:C:\Users\Cary Eclipse\Desktop\Hridindu\Intrinsic Fluorescence .FMSW	New:C:\USERS\ETYUKI\DESKTOP\INTRINSIC FLUORESCENCE .FMSW
End Method Modifications
6uMDS2AztD
Collection Time: 12/19/2018 2:44:52 PM
Operator Name :
Scan Software Version: 1.2(147)
Parameter List :
Instrument Cary Eclipse
Instrument Serial Number el03026405
Data mode Fluorescence
Scan mode Emission
X Mode Wavelength (nm)
Start (nm) 288.00
Stop (nm) 488.00
Ex. Wavelength (nm) 278.00
Ex. Slit (nm) 5
Em. Slit (nm) 5
Scan rate (nm/min) 300.00
Data interval (nm) 1.0000
Averaging Time (s) 0.2000
Excitation filter Auto
Emission filter Open
PMT voltage (V) Medium
Corrected spectra OFF
Method Log :
Method Name : C:\Users\Etyuki\Desktop\Erik\AztC_AztD\121918_PdAztC_DS1PdAztD_EDTA.FBSW
Date/Time stamp: 12/19/2018 2:19:36 PM
Method Modifications:
Overlayed Graphs Changed: 6/23/2015 10:23:33 AM	Old:OFF	New:ON
Scan Control Changed: 6/23/2015 10:23:33 AM	Old:Medium	New:Manual
Ave. time (s): Changed: 6/23/2015 10:23:33 AM	Old:0.10000	New:0.20000
Excitation Wavelength Changed: 6/23/2015 10:23:33 AM	Old: 350.00	New: 278.00
Emission Wavelength Changed: 6/23/2015 10:23:33 AM	Old: 400.00	New: 288.00
Stop Wavelength Changed: 6/23/2015 10:23:33 AM	Old: 600.00	New: 488.00
Current Method Changed: 12/19/2018 12:33:56 PM	Old:C:\Users\Cary Eclipse\Desktop\Hridindu\Intrinsic Fluorescence .FMSW	New:C:\USERS\ETYUKI\DESKTOP\INTRINSIC FLUORESCENCE .FMSW
End Method Modifications
8uMDS2AztD
Collection Time: 12/19/2018 2:48:10 PM
Operator Name :
Scan Software Version: 1.2(147)
Parameter List :
Instrument Cary Eclipse
Instrument Serial Number el03026405
Data mode Fluorescence
Scan mode Emission
X Mode Wavelength (nm)
Start (nm) 288.00
Stop (nm) 488.00
Ex. Wavelength (nm) 278.00
Ex. Slit (nm) 5
Em. Slit (nm) 5
Scan rate (nm/min) 300.00
Data interval (nm) 1.0000
Averaging Time (s) 0.2000
Excitation filter Auto
Emission filter Open
PMT voltage (V) Medium
Corrected spectra OFF
Method Log :
Method Name : C:\Users\Etyuki\Desktop\Erik\AztC_AztD\121918_PdAztC_DS1PdAztD_EDTA.FBSW
Date/Time stamp: 12/19/2018 2:19:36 PM
Method Modifications:
Overlayed Graphs Changed: 6/23/2015 10:23:33 AM	Old:OFF	New:ON
Scan Control Changed: 6/23/2015 10:23:33 AM	Old:Medium	New:Manual
Ave. time (s): Changed: 6/23/2015 10:23:33 AM	Old:0.10000	New:0.20000
Excitation Wavelength Changed: 6/23/2015 10:23:33 AM	Old: 350.00	New: 278.00
Emission Wavelength Changed: 6/23/2015 10:23:33 AM	Old: 400.00	New: 288.00
Stop Wavelength Changed: 6/23/2015 10:23:33 AM	Old: 600.00	New: 488.00
Current Method Changed: 12/19/2018 12:33:56 PM	Old:C:\Users\Cary Eclipse\Desktop\Hridindu\Intrinsic Fluorescence .FMSW	New:C:\USERS\ETYUKI\DESKTOP\INTRINSIC FLUORESCENCE .FMSW
End Method Modifications
10uMDS2AztD
Collection Time: 12/19/2018 2:51:35 PM
Operator Name :
Scan Software Version: 1.2(147)
Parameter List :
Instrument Cary Eclipse
Instrument Serial Number el03026405
Data mode Fluorescence
Scan mode Emission
X Mode Wavelength (nm)
Start (nm) 288.00
Stop (nm) 488.00
Ex. Wavelength (nm) 278.00
Ex. Slit (nm) 5
Em. Slit (nm) 5
Scan rate (nm/min) 300.00
Data interval (nm) 1.0000
Averaging Time (s) 0.2000
Excitation filter Auto
Emission filter Open
PMT voltage (V) Medium
Corrected spectra OFF
Method Log :
Method Name : C:\Users\Etyuki\Desktop\Erik\AztC_AztD\121918_PdAztC_DS1PdAztD_EDTA.FBSW
Date/Time stamp: 12/19/2018 2:19:36 PM
Method Modifications:
Overlayed Graphs Changed: 6/23/2015 10:23:33 AM	Old:OFF	New:ON
Scan Control Changed: 6/23/2015 10:23:33 AM	Old:Medium	New:Manual
Ave. time (s): Changed: 6/23/2015 10:23:33 AM	Old:0.10000	New:0.20000
Excitation Wavelength Changed: 6/23/2015 10:23:33 AM	Old: 350.00	New: 278.00
Emission Wavelength Changed: 6/23/2015 10:23:33 AM	Old: 400.00	New: 288.00
Stop Wavelength Changed: 6/23/2015 10:23:33 AM	Old: 600.00	New: 488.00
Current Method Changed: 12/19/2018 12:33:56 PM	Old:C:\Users\Cary Eclipse\Desktop\Hridindu\Intrinsic Fluorescence .FMSW	New:C:\USERS\ETYUKI\DESKTOP\INTRINSIC FLUORESCENCE .FMSW
End Method Modifications
12uMDS2AztD
Collection Time: 12/19/2018 2:54:48 PM
Operator Name :
Scan Software Version: 1.2(147)
Parameter List :
Instrument Cary Eclipse
Instrument Serial Number el03026405
Data mode Fluorescence
Scan mode Emission
X Mode Wavelength (nm)
Start (nm) 288.00
Stop (nm) 488.00
Ex. Wavelength (nm) 278.00
Ex. Slit (nm) 5
Em. Slit (nm) 5
Scan rate (nm/min) 300.00
Data interval (nm) 1.0000
Averaging Time (s) 0.2000
Excitation filter Auto
Emission filter Open
PMT voltage (V) Medium
Corrected spectra OFF
Method Log :
Method Name : C:\Users\Etyuki\Desktop\Erik\AztC_AztD\121918_PdAztC_DS1PdAztD_EDTA.FBSW
Date/Time stamp: 12/19/2018 2:19:36 PM
Method Modifications:
Overlayed Graphs Changed: 6/23/2015 10:23:33 AM	Old:OFF	New:ON
Scan Control Changed: 6/23/2015 10:23:33 AM	Old:Medium	New:Manual
Ave. time (s): Changed: 6/23/2015 10:23:33 AM	Old:0.10000	New:0.20000
Excitation Wavelength Changed: 6/23/2015 10:23:33 AM	Old: 350.00	New: 278.00
Emission Wavelength Changed: 6/23/2015 10:23:33 AM	Old: 400.00	New: 288.00
Stop Wavelength Changed: 6/23/2015 10:23:33 AM	Old: 600.00	New: 488.00
Current Method Changed: 12/19/2018 12:33:56 PM	Old:C:\Users\Cary Eclipse\Desktop\Hridindu\Intrinsic Fluorescence .FMSW	New:C:\USERS\ETYUKI\DESKTOP\INTRINSIC FLUORESCENCE .FMSW
End Method Modifications
14uMDS2AztD
Collection Time: 12/19/2018 2:57:55 PM
Operator Name :
Scan Software Version: 1.2(147)
Parameter List :
Instrument Cary Eclipse
Instrument Serial Number el03026405
Data mode Fluorescence
Scan mode Emission
X Mode Wavelength (nm)
Start (nm) 288.00
Stop (nm) 488.00
Ex. Wavelength (nm) 278.00
Ex. Slit (nm) 5
Em. Slit (nm) 5
Scan rate (nm/min) 300.00
Data interval (nm) 1.0000
Averaging Time (s) 0.2000
Excitation filter Auto
Emission filter Open
PMT voltage (V) Medium
Corrected spectra OFF
Method Log :
Method Name : C:\Users\Etyuki\Desktop\Erik\AztC_AztD\121918_PdAztC_DS1PdAztD_EDTA.FBSW
Date/Time stamp: 12/19/2018 2:19:36 PM
Method Modifications:
Overlayed Graphs Changed: 6/23/2015 10:23:33 AM	Old:OFF	New:ON
Scan Control Changed: 6/23/2015 10:23:33 AM	Old:Medium	New:Manual
Ave. time (s): Changed: 6/23/2015 10:23:33 AM	Old:0.10000	New:0.20000
Excitation Wavelength Changed: 6/23/2015 10:23:33 AM	Old: 350.00	New: 278.00
Emission Wavelength Changed: 6/23/2015 10:23:33 AM	Old: 400.00	New: 288.00
Stop Wavelength Changed: 6/23/2015 10:23:33 AM	Old: 600.00	New: 488.00
Current Method Changed: 12/19/2018 12:33:56 PM	Old:C:\Users\Cary Eclipse\Desktop\Hridindu\Intrinsic Fluorescence .FMSW	New:C:\USERS\ETYUKI\DESKTOP\INTRINSIC FLUORESCENCE .FMSW
End Method Modifications
16uMDS2AztD
Collection Time: 12/19/2018 3:01:18 PM
Operator Name :
Scan Software Version: 1.2(147)
Parameter List :
Instrument Cary Eclipse
Instrument Serial Number el03026405
Data mode Fluorescence
Scan mode Emission
X Mode Wavelength (nm)
Start (nm) 288.00
Stop (nm) 488.00
Ex. Wavelength (nm) 278.00
Ex. Slit (nm) 5
Em. Slit (nm) 5
Scan rate (nm/min) 300.00
Data interval (nm) 1.0000
Averaging Time (s) 0.2000
Excitation filter Auto
Emission filter Open
PMT voltage (V) Medium
Corrected spectra OFF
Method Log :
Method Name : C:\Users\Etyuki\Desktop\Erik\AztC_AztD\121918_PdAztC_DS1PdAztD_EDTA.FBSW
Date/Time stamp: 12/19/2018 2:19:36 PM
Method Modifications:
Overlayed Graphs Changed: 6/23/2015 10:23:33 AM	Old:OFF	New:ON
Scan Control Changed: 6/23/2015 10:23:33 AM	Old:Medium	New:Manual
Ave. time (s): Changed: 6/23/2015 10:23:33 AM	Old:0.10000	New:0.20000
Excitation Wavelength Changed: 6/23/2015 10:23:33 AM	Old: 350.00	New: 278.00
Emission Wavelength Changed: 6/23/2015 10:23:33 AM	Old: 400.00	New: 288.00
Stop Wavelength Changed: 6/23/2015 10:23:33 AM	Old: 600.00	New: 488.00
Current Method Changed: 12/19/2018 12:33:56 PM	Old:C:\Users\Cary Eclipse\Desktop\Hridindu\Intrinsic Fluorescence .FMSW	New:C:\USERS\ETYUKI\DESKTOP\INTRINSIC FLUORESCENCE .FMSW
End Method Modifications
16uMDS2AztD_2pt2mMZn
Collection Time: 12/19/2018 3:03:30 PM
Operator Name :
Scan Software Version: 1.2(147)
Parameter List :
Instrument Cary Eclipse
Instrument Serial Number el03026405
Data mode Fluorescence
Scan mode Emission
X Mode Wavelength (nm)
Start (nm) 288.00
Stop (nm) 488.00
Ex. Wavelength (nm) 278.00
Ex. Slit (nm) 5
Em. Slit (nm) 5
Scan rate (nm/min) 300.00
Data interval (nm) 1.0000
Averaging Time (s) 0.2000
Excitation filter Auto
Emission filter Open
PMT voltage (V) Medium
Corrected spectra OFF
Method Log :
Method Name : C:\Users\Etyuki\Desktop\Erik\AztC_AztD\121918_PdAztC_DS1PdAztD_EDTA.FBSW
Date/Time stamp: 12/19/2018 2:19:36 PM
Method Modifications:
Overlayed Graphs Changed: 6/23/2015 10:23:33 AM	Old:OFF	New:ON
Scan Control Changed: 6/23/2015 10:23:33 AM	Old:Medium	New:Manual
Ave. time (s): Changed: 6/23/2015 10:23:33 AM	Old:0.10000	New:0.20000
Excitation Wavelength Changed: 6/23/2015 10:23:33 AM	Old: 350.00	New: 278.00
Emission Wavelength Changed: 6/23/2015 10:23:33 AM	Old: 400.00	New: 288.00
Stop Wavelength Changed: 6/23/2015 10:23:33 AM	Old: 600.00	New: 488.00
Current Method Changed: 12/19/2018 12:33:56 PM	Old:C:\Users\Cary Eclipse\Desktop\Hridindu\Intrinsic Fluorescence .FMSW	New:C:\USERS\ETYUKI\DESKTOP\INTRINSIC FLUORESCENCE .FMSW
End Method Modifications
16uMDS2AztD_2pt2mMZn
Collection Time: 12/19/2018 3:06:02 PM
Operator Name :
Scan Software Version: 1.2(147)
Parameter List :
Instrument Cary Eclipse
Instrument Serial Number el03026405
Data mode Fluorescence
Scan mode Emission
X Mode Wavelength (nm)
Start (nm) 288.00
Stop (nm) 488.00
Ex. Wavelength (nm) 278.00
Ex. Slit (nm) 5
Em. Slit (nm) 5
Scan rate (nm/min) 300.00
Data interval (nm) 1.0000
Averaging Time (s) 0.2000
Excitation filter Auto
Emission filter Open
PMT voltage (V) Medium
Corrected spectra OFF
Method Log :
Method Name : C:\Users\Etyuki\Desktop\Erik\AztC_AztD\121918_PdAztC_DS1PdAztD_EDTA.FBSW
Date/Time stamp: 12/19/2018 2:19:36 PM
Method Modifications:
Overlayed Graphs Changed: 6/23/2015 10:23:33 AM	Old:OFF	New:ON
Scan Control Changed: 6/23/2015 10:23:33 AM	Old:Medium	New:Manual
Ave. time (s): Changed: 6/23/2015 10:23:33 AM	Old:0.10000	New:0.20000
Excitation Wavelength Changed: 6/23/2015 10:23:33 AM	Old: 350.00	New: 278.00
Emission Wavelength Changed: 6/23/2015 10:23:33 AM	Old: 400.00	New: 288.00
Stop Wavelength Changed: 6/23/2015 10:23:33 AM	Old: 600.00	New: 488.00
Current Method Changed: 12/19/2018 12:33:56 PM	Old:C:\Users\Cary Eclipse\Desktop\Hridindu\Intrinsic Fluorescence .FMSW	New:C:\USERS\ETYUKI\DESKTOP\INTRINSIC FLUORESCENCE .FMSW
End Method Modifications

## Sheet: Fig5A
Chrom.1			mL	mAU offset	Conc		Fraction	mL	Zn ppb	Zn offset	Zn uM	Zn umols
UV			28.005	7.4e-05	1.87903e-05		27	29.3	-5	2	0.169947	0.000339893
ml	mAU		28.007	8.96e-05	2.27515e-05		28	29.8	12	19	1.61449	0.00161449		28	-14.0982
0	0		28.008	9.24e-05	2.34625e-05		29	30.3	97	104	8.83723	0.00883723		38	-17.5261
0.002	-9.52179		28.01	-0.000362	-9.19202e-05		30	30.8	152	159	13.5108	0.0135108
0.003	-9.52881		28.012	-0.0021064	-0.000534864		31	31.3	115	122	10.3667	0.0103667
0.005	-9.57369		28.013	-0.0036136	-0.000917577		32	31.8	38	45	3.8238	0.0038238
0.007	-9.61087		28.015	-0.003228	-0.000819664		33	32.3	4	11	0.934707	0.000934707
0.008	-9.64887		28.017	-0.0021224	-0.000538926		34	32.8	-6	1	0.0849733	8.49733e-05
0.01	-9.42764		28.018	-0.0015096	-0.000383322		35	33.3	-7	0	0	0
0.012	-9.32157		28.02	-0.000884	-0.000224468		36	33.8	-5	2	0.169947	0.000169947
0.013	-9.32268		28.022	-0.0012484	-0.000316998		37	34.3	-7	0	0
0.015	-9.32644		28.023	-0.0026656	-0.000676857		38	34.8	-7	0	0
0.017	-9.36932		28.025	-0.00332	-0.000843025		39	35.3	-7	0	0
0.018	-9.41479		28.027	-0.0041744	-0.00105998		40	35.8	-7	0	0	0.0396825
0.02	-9.45798		28.028	-0.0060916	-0.0015468					7	0.594813	0.06
0.022	-9.50764		28.03	-0.008066	-0.00204814
0.023	-9.55095		28.031	-0.0090732	-0.0023039
0.025	-9.59085		28.033	-0.0084976	-0.00215774
0.027	-9.62865		28.035	-0.007882	-0.00200142
0.028	-9.66971		28.036	-0.0079592	-0.00202102
0.03	-9.70904		28.038	-0.0079036	-0.00200691
0.032	-9.7495		28.04	-0.009278	-0.0023559
0.033	-7.74367		28.041	-0.0106152	-0.00269544
0.035	-0.00883846		28.043	-0.0105896	-0.00268894
0.036	-0.0401707		28.045	-0.009254	-0.0023498
0.038	-0.0691512		28.046	-0.0098312	-0.00249637
0.04	-0.0973734		28.048	-0.0103056	-0.00261683
0.041	-0.125002		28.05	-0.01153	-0.00292773
0.043	-0.153381		28.051	-0.0123172	-0.00312762
0.045	-0.183284		28.053	-0.0120116	-0.00305002
0.046	-0.214674		28.055	-0.012026	-0.00305368
0.048	-0.247101		28.056	-0.0120932	-0.00307074
0.05	-0.278395		28.058	-0.0122176	-0.00310233
0.051	-0.308433		28.06	-0.013442	-0.00341323
0.053	-0.337276		28.061	-0.0143092	-0.00363344
0.055	-0.364862		28.063	-0.0146836	-0.00372851
0.056	-0.391232		28.065	-0.016258	-0.00412828
0.058	-0.416067		28.066	-0.0181452	-0.00460749
0.06	-0.440116		28.068	-0.0184696	-0.00468986
0.061	-0.464273		28.07	-0.017724	-0.00450053
0.063	-0.489732		28.071	-0.0189012	-0.00479945
0.065	-0.515282		28.073	-0.0202556	-0.00514336
0.066	-0.538203		28.075	-0.02153	-0.00546696
0.068	-0.561479		28.076	-0.0226572	-0.00575319
0.07	-0.586495		28.078	-0.0234116	-0.00594475
0.071	-0.610491		28.08	-0.024746	-0.00628358
0.073	-0.633972		28.081	-0.0269832	-0.00685166
0.075	-0.656981		28.083	-0.0290276	-0.00737078
0.076	-0.679779		28.085	-0.030332	-0.007702
0.078	-0.702821		28.086	-0.0309492	-0.00785872
0.08	-0.725576		28.088	-0.0305636	-0.0077608
0.081	-0.747943		28.09	-0.030978	-0.00786603
0.083	-0.769185		28.091	-0.0315952	-0.00802275
0.085	-0.789845		28.093	-0.0319196	-0.00810512
0.086	-0.810591		28.095	-0.031724	-0.00805546
0.088	-0.830448		28.096	-0.0328412	-0.00833914
0.09	-0.851014		28.098	-0.0349756	-0.00888111
0.091	-0.866676		28.1	-0.03656	-0.00928343
0.093	-0.868217		28.101	-0.0383272	-0.00973216
0.095	-0.859227		28.103	-0.0393516	-0.00999228
0.096	-0.84958		28.105	-0.039876	-0.0101254
0.098	-0.838546		28.106	-0.0418832	-0.0106351
0.1	-0.82489		28.108	-0.0434176	-0.0110247
0.101	-0.807505		28.109	-0.0436948	-0.0110951
0.103	-0.788706		28.111	-0.0441992	-0.0112232
0.105	-0.770194		28.113	-0.0438936	-0.0111456
0.106	-0.750384		28.114	-0.0446508	-0.0113379
0.108	-0.731888		28.116	-0.0460452	-0.0116919
0.109	-0.711518		28.118	-0.0469896	-0.0119317
0.111	-0.689992		28.119	-0.0474968	-0.0120605
0.113	-0.667458		28.121	-0.0484512	-0.0123029
0.114	-0.645674		28.123	-0.0461856	-0.0117276
0.116	-0.626877		28.124	-0.0473128	-0.0120138
0.118	-0.610999		28.126	-0.0463072	-0.0117585
0.119	-0.596081		28.128	-0.0480916	-0.0122116
0.121	-0.583145		28.129	-0.0474388	-0.0120458
0.123	-0.572243		28.131	-0.0471932	-0.0119834
0.124	-0.560511		28.133	-0.0469276	-0.011916
0.126	-0.546989		28.134	-0.0475648	-0.0120778
0.128	-0.529828		28.136	-0.0481192	-0.0122186
0.129	-0.512689		28.138	-0.0490536	-0.0124558
0.131	-0.49374		28.139	-0.0499308	-0.0126786
0.133	-0.474919		28.141	-0.0503452	-0.0127838
0.134	-0.456746		28.143	-0.0499996	-0.0126961
0.136	-0.439909		28.144	-0.0506568	-0.0128629
0.138	-0.424993		28.146	-0.0498812	-0.012666
0.139	-0.410221		28.148	-0.0488156	-0.0123954
0.141	-0.396598		28.149	-0.0486128	-0.0123439
0.143	-0.383827		28.151	-0.0477772	-0.0121317
0.144	-0.371214		28.153	-0.0468516	-0.0118967
0.146	-0.357915		28.154	-0.0460088	-0.0116827
0.148	-0.344562		28.156	-0.0460832	-0.0117016
0.149	-0.332608		28.158	-0.0448676	-0.0113929
0.151	-0.321553		28.159	-0.0458348	-0.0116385
0.153	-0.308041		28.161	-0.0461992	-0.011731
0.154	-0.295743		28.163	-0.0453536	-0.0115163
0.156	-0.282028		28.164	-0.0439408	-0.0111576
0.158	-0.269935		28.166	-0.0420252	-0.0106712
0.159	-0.258887		28.168	-0.0430096	-0.0109211
0.161	-0.246304		28.169	-0.0445768	-0.0113191
0.163	-0.233053		28.171	-0.0460412	-0.0116909
0.164	-0.221058		28.173	-0.0458156	-0.0116336
0.166	-0.210023		28.174	-0.0460928	-0.011704
0.168	-0.199706		28.176	-0.0468272	-0.0118905
0.169	-0.188046		28.178	-0.0471116	-0.0119627
0.171	-0.177117		28.179	-0.0472588	-0.0120001
0.173	-0.165205		28.181	-0.0468232	-0.0118895
0.174	-0.153744		28.182	-0.0473504	-0.0120234
0.176	-0.143746		28.184	-0.0469948	-0.0119331
0.178	-0.133963		28.186	-0.0465992	-0.0118326
0.179	-0.125816		28.187	-0.0476664	-0.0121036
0.181	-0.118248		28.189	-0.0470308	-0.0119422
0.182	-0.111859		28.191	-0.0456952	-0.0116031
0.184	-0.105841		28.192	-0.0466924	-0.0118563
0.186	-0.102204		28.194	-0.0466268	-0.0118396
0.187	-0.0996286		28.196	-0.0466212	-0.0118382
0.189	-0.0974404		28.197	-0.0474284	-0.0120432
0.191	-0.0938584		28.199	-0.0476028	-0.0120875
0.192	-0.0893714		28.201	-0.0470972	-0.0119591
0.194	-0.0846651		28.202	-0.0472344	-0.0119939
0.196	-0.0820874		28.204	-0.0455288	-0.0115608
0.197	-0.0770507		28.206	-0.0469932	-0.0119327
0.199	-0.0717117		28.207	-0.0475604	-0.0120767
0.201	-0.0655591		28.209	-0.0492048	-0.0124942
0.202	-0.060836		28.211	-0.0489892	-0.0124395
0.204	-0.0558151		28.212	-0.0501364	-0.0127308
0.206	-0.0492039		28.214	-0.0501508	-0.0127344
0.207	-0.0417441		28.216	-0.0493752	-0.0125375
0.209	-0.0347945		28.217	-0.0490124	-0.0124454
0.211	-0.0283366		28.219	-0.0480668	-0.0122053
0.212	-0.0216429		28.221	-0.0473712	-0.0120286
0.214	-0.0134785		28.222	-0.0465884	-0.0118299
0.216	-0.00651384		28.224	-0.0456528	-0.0115923
0.217	-0.000995961		28.226	-0.0453672	-0.0115198
0.219	0.00434866		28.227	-0.0455544	-0.0115673
0.221	0.0112583		28.229	-0.0468988	-0.0119087
0.222	0.0168063		28.231	-0.0484532	-0.0123034
0.224	0.0243624		28.232	-0.0491404	-0.0124779
0.226	0.0308286		28.234	-0.0486648	-0.0123571
0.227	0.0365913		28.236	-0.0501892	-0.0127442
0.229	0.0421357		28.237	-0.0514164	-0.0130558
0.231	0.0476258		28.239	-0.0504708	-0.0128157
0.232	0.0535557		28.241	-0.0517652	-0.0131444
0.234	0.0602548		28.242	-0.0529324	-0.0134408
0.236	0.0665339		28.244	-0.0539468	-0.0136983
0.237	0.0725592		28.246	-0.0541812	-0.0137579
0.239	0.0766903		28.247	-0.0554784	-0.0140872
0.241	0.083043		28.249	-0.0573828	-0.0145708
0.242	0.0891225		28.251	-0.0578472	-0.0146887
0.244	0.0958948		28.252	-0.0578044	-0.0146779
0.246	0.101586		28.254	-0.0577188	-0.0146561
0.247	0.10927		28.256	-0.0590332	-0.0149899
0.249	0.117132		28.257	-0.0605204	-0.0153675
0.25	0.124634		28.259	-0.0618748	-0.0157114
0.252	0.131993		28.26	-0.063062	-0.0160129
0.254	0.139521		28.262	-0.0642564	-0.0163162
0.255	0.146968		28.264	-0.0644508	-0.0163655
0.257	0.15311		28.265	-0.065478	-0.0166264
0.259	0.161543		28.267	-0.0661324	-0.0167925
0.26	0.168446		28.269	-0.0669468	-0.0169993
0.262	0.17635		28.27	-0.067854	-0.0172297
0.264	0.184051		28.272	-0.0675184	-0.0171445
0.265	0.19062		28.274	-0.0692328	-0.0175798
0.267	0.198288		28.275	-0.07059	-0.0179244
0.269	0.206612		28.277	-0.0712344	-0.0180881
0.27	0.215586		28.279	-0.0722888	-0.0183558
0.272	0.223738		28.28	-0.073046	-0.0185481
0.274	0.231985		28.282	-0.0731504	-0.0185746
0.275	0.241071		28.284	-0.0736548	-0.0187027
0.277	0.249874		28.285	-0.074642	-0.0189533
0.279	0.259257		28.287	-0.0757964	-0.0192465
0.28	0.265811		28.289	-0.0756808	-0.0192171
0.282	0.273834		28.29	-0.076198	-0.0193484
0.284	0.281927		28.292	-0.0769824	-0.0195476
0.285	0.291353		28.294	-0.0773668	-0.0196452
0.287	0.300685		28.295	-0.078704	-0.0199848
0.289	0.310076		28.297	-0.0797584	-0.0202525
0.29	0.319688		28.299	-0.0808228	-0.0205228
0.292	0.327162		28.3	-0.08159	-0.0207176
0.294	0.333661		28.302	-0.0820944	-0.0208457
0.295	0.3414		28.304	-0.0827288	-0.0210068
0.297	0.347707		28.305	-0.084616	-0.021486
0.299	0.354681		28.307	-0.0859104	-0.0218146
0.3	0.362297		28.309	-0.0856148	-0.0217396
0.302	0.372345		28.31	-0.085742	-0.0217719
0.304	0.381299		28.312	-0.0855464	-0.0217222
0.305	0.39013		28.314	-0.0850808	-0.021604
0.307	0.398689		28.315	-0.086118	-0.0218674
0.309	0.407224		28.317	-0.0876624	-0.0222595
0.31	0.415859		28.319	-0.0876468	-0.0222555
0.312	0.42512		28.32	-0.087524	-0.0222244
0.314	0.434011		28.322	-0.0880484	-0.0223575
0.315	0.44285		28.324	-0.0877928	-0.0222926
0.317	0.451993		28.325	-0.08803	-0.0223529
0.319	0.460616		28.327	-0.0888444	-0.0225596
0.32	0.469677		28.329	-0.0895688	-0.0227436
0.322	0.478127		28.33	-0.090776	-0.0230501
0.323	0.486887		28.332	-0.0913204	-0.0231884
0.325	0.495627		28.333	-0.0915776	-0.0232537
0.327	0.504193		28.335	-0.091442	-0.0232192
0.328	0.511761		28.337	-0.0918864	-0.0233321
0.33	0.519794		28.338	-0.0930036	-0.0236158
0.332	0.528299		28.34	-0.093638	-0.0237769
0.333	0.536994		28.342	-0.0935324	-0.02375
0.335	0.545363		28.343	-0.0931096	-0.0236427
0.337	0.552383		28.345	-0.091814	-0.0233137
0.338	0.56034		28.347	-0.0909284	-0.0230888
0.34	0.569364		28.348	-0.0906856	-0.0230272
0.342	0.577549		28.35	-0.0898	-0.0228023
0.343	0.587255		28.352	-0.0898544	-0.0228161
0.345	0.595972		28.353	-0.0904016	-0.0229551
0.347	0.603937		28.355	-0.090166	-0.0228952
0.348	0.613433		28.357	-0.0892504	-0.0226627
0.35	0.622674		28.358	-0.0884176	-0.0224513
0.352	0.631401		28.36	-0.088762	-0.0225387
0.353	0.63998		28.362	-0.0895064	-0.0227277
0.355	0.64945		28.363	-0.0897036	-0.0227778
0.357	0.658348		28.365	-0.088918	-0.0225783
0.358	0.667109		28.367	-0.0886824	-0.0225185
0.36	0.676798		28.368	-0.0890996	-0.0226244
0.362	0.685684		28.37	-0.088874	-0.0225672
0.363	0.695785		28.372	-0.0897784	-0.0227968
0.365	0.705736		28.373	-0.0906256	-0.0230119
0.367	0.715097		28.375	-0.08982	-0.0228074
0.368	0.724215		28.377	-0.0894444	-0.022712
0.37	0.732361		28.378	-0.0897716	-0.0227951
0.372	0.740799		28.38	-0.089686	-0.0227733
0.373	0.749241		28.382	-0.0891704	-0.0226424
0.375	0.758912		28.383	-0.0892276	-0.0226569
0.377	0.769115		28.385	-0.089002	-0.0225997
0.378	0.777296		28.387	-0.0891664	-0.0226414
0.38	0.785702		28.388	-0.0912236	-0.0231638
0.382	0.794416		28.39	-0.091618	-0.0232639
0.383	0.803174		28.392	-0.0921624	-0.0234022
0.385	0.810875		28.393	-0.0932296	-0.0236732
0.387	0.817552		28.395	-0.093024	-0.0236209
0.388	0.826028		28.397	-0.0934184	-0.0237211
0.39	0.833693		28.398	-0.0937656	-0.0238093
0.392	0.839875		28.4	-0.09322	-0.0236707
0.393	0.847095		28.402	-0.0928744	-0.023583
0.395	0.854445		28.403	-0.0944716	-0.0239885
0.396	0.861783		28.405	-0.095526	-0.0242563
0.398	0.869316		28.407	-0.0962704	-0.0244453
0.4	0.876592		28.408	-0.0974476	-0.0247442
0.401	0.88477		28.41	-0.097212	-0.0246844
0.403	0.89335		28.411	-0.0972892	-0.024704
0.405	0.901867		28.413	-0.0972036	-0.0246822
0.406	0.909795		28.415	-0.096178	-0.0244218
0.408	0.917913		28.416	-0.0967152	-0.0245582
0.41	0.92586		28.418	-0.0969396	-0.0246152
0.411	0.933794		28.42	-0.096444	-0.0244894
0.413	0.941462		28.421	-0.0953512	-0.0242119
0.415	0.948351		28.423	-0.0941556	-0.0239083
0.416	0.955472		28.425	-0.09374	-0.0238028
0.418	0.962081		28.426	-0.0946772	-0.0240407
0.42	0.969171		28.428	-0.0959416	-0.0243618
0.421	0.976994		28.43	-0.097286	-0.0247032
0.423	0.983895		28.431	-0.0981632	-0.0249259
0.425	0.990748		28.433	-0.0990276	-0.0251454
0.426	0.997198		28.435	-0.100442	-0.0255045
0.428	1.00306		28.436	-0.101739	-0.0258339
0.43	1.01028		28.438	-0.102584	-0.0260483
0.431	1.01663		28.44	-0.102348	-0.0259885
0.433	1.02112		28.441	-0.102445	-0.0260132
0.435	1.02687		28.443	-0.10275	-0.0260905
0.436	1.03388		28.445	-0.101854	-0.0258631
0.438	1.03992		28.446	-0.101471	-0.0257659
0.44	1.04618		28.448	-0.102026	-0.0259067
0.441	1.05288		28.45	-0.10306	-0.0261693
0.443	1.0581		28.451	-0.103407	-0.0262575
0.445	1.06258		28.453	-0.104442	-0.0265201
0.446	1.06829		28.455	-0.104936	-0.0266457
0.448	1.07379		28.456	-0.105603	-0.0268151
0.45	1.07946		28.458	-0.106128	-0.0269483
0.451	1.08473		28.46	-0.106472	-0.0270357
0.453	1.09082		28.461	-0.107859	-0.0273879
0.455	1.0966		28.463	-0.109204	-0.0277293
0.456	1.10147		28.465	-0.110978	-0.0281799
0.458	1.10536		28.466	-0.113385	-0.0287911
0.46	1.10988		28.468	-0.11457	-0.0290919
0.461	1.11482		28.47	-0.114494	-0.0290727
0.463	1.11964		28.471	-0.113141	-0.0287292
0.464	1.12401		28.473	-0.112006	-0.0284408
0.466	1.12986		28.475	-0.11281	-0.0286451
0.468	1.13486		28.476	-0.113587	-0.0288424
0.469	1.13963		28.478	-0.115122	-0.029232
0.471	1.14441		28.48	-0.116146	-0.0294922
0.473	1.14831		28.481	-0.117223	-0.0297657
0.474	1.15457		28.483	-0.116498	-0.0295814
0.476	1.16053		28.485	-0.117602	-0.0298619
0.478	1.16641		28.486	-0.118279	-0.0300338
0.479	1.17194		28.488	-0.118134	-0.0299969
0.481	1.17704		28.489	-0.118431	-0.0300723
0.483	1.18196		28.491	-0.118015	-0.0299668
0.484	1.1861		28.493	-0.118	-0.0299628
0.486	1.19046		28.494	-0.118927	-0.0301983
0.488	1.19585		28.496	-0.119161	-0.0302578
0.489	1.20172		28.498	-0.119936	-0.0304544
0.491	1.20691		28.499	-0.119823	-0.0304258
0.493	1.21163		28.501	-0.120067	-0.0304878
0.494	1.21711		28.503	-0.120932	-0.0307073
0.496	1.22363		28.504	-0.121729	-0.0309098
0.498	1.22792		28.506	-0.122463	-0.0310962
0.499	1.23154		28.508	-0.123268	-0.0313005
0.501	1.23679		28.509	-0.123475	-0.0313531
0.503	1.24256		28.511	-0.123849	-0.0314482
0.504	1.24699		28.513	-0.124654	-0.0316524
0.506	1.25097		28.514	-0.126201	-0.0320453
0.508	1.25605		28.516	-0.126105	-0.032021
0.509	1.26068		28.518	-0.12688	-0.0322177
0.511	1.26472		28.519	-0.125847	-0.0319554
0.513	1.26893		28.521	-0.125681	-0.0319134
0.514	1.27254		28.523	-0.126306	-0.0320719
0.516	1.27756		28.524	-0.126783	-0.0321931
0.518	1.28226		28.526	-0.126197	-0.0320444
0.519	1.2853		28.528	-0.125712	-0.0319211
0.521	1.29077		28.529	-0.126829	-0.0322048
0.523	1.2952		28.531	-0.127253	-0.0323125
0.524	1.29883		28.533	-0.124838	-0.0316992
0.526	1.30204		28.534	-0.126455	-0.0321098
0.528	1.30713		28.536	-0.126869	-0.032215
0.529	1.31053		28.538	-0.126404	-0.0320968
0.531	1.31468		28.539	-0.126241	-0.0320555
0.533	1.31826		28.541	-0.126065	-0.0320109
0.534	1.322		28.543	-0.12714	-0.0322837
0.536	1.32564		28.544	-0.125667	-0.0319097
0.537	1.33091		28.546	-0.125001	-0.0317407
0.539	1.3356		28.548	-0.124776	-0.0316834
0.541	1.34117		28.549	-0.124453	-0.0316014
0.542	1.34519		28.551	-0.124537	-0.0316229
0.544	1.34877		28.553	-0.126092	-0.0320176
0.546	1.35394		28.554	-0.126959	-0.0322378
0.547	1.35936		28.556	-0.127653	-0.0324141
0.549	1.36417		28.558	-0.127238	-0.0323086
0.551	1.36736		28.559	-0.128265	-0.0325694
0.552	1.37243		28.561	-0.127719	-0.0324309
0.554	1.37702		28.562	-0.126186	-0.0320416
0.556	1.38284		28.564	-0.127061	-0.0322637
0.557	1.38787		28.566	-0.127125	-0.03228
0.559	1.39338		28.567	-0.127752	-0.0324393
0.561	1.39664		28.569	-0.127867	-0.0324683
0.562	1.39974		28.571	-0.127761	-0.0324415
0.564	1.40284		28.572	-0.126798	-0.032197
0.566	1.40736		28.574	-0.126103	-0.0320204
0.567	1.41283		28.576	-0.125787	-0.0319403
0.569	1.41681		28.577	-0.125844	-0.0319548
0.571	1.42098		28.579	-0.126609	-0.0321489
0.572	1.42421		28.581	-0.126443	-0.0321069
0.574	1.4283		28.582	-0.12861	-0.0326572
0.576	1.43284		28.584	-0.128605	-0.0326557
0.577	1.43658		28.586	-0.129179	-0.0328016
0.579	1.43756		28.587	-0.130636	-0.0331716
0.581	1.44286		28.589	-0.128891	-0.0327284
0.582	1.44747		28.591	-0.128235	-0.0325619
0.584	1.45141		28.592	-0.129032	-0.0327643
0.586	1.4551		28.594	-0.128327	-0.0325851
0.587	1.45931		28.596	-0.126401	-0.0320962
0.589	1.46467		28.597	-0.124718	-0.0316689
0.591	1.46885		28.599	-0.123673	-0.0314034
0.592	1.47331		28.601	-0.121817	-0.0309322
0.594	1.47919		28.602	-0.121624	-0.0308832
0.596	1.48505		28.604	-0.119999	-0.0304705
0.597	1.49037		28.606	-0.117873	-0.0299307
0.599	1.4955		28.607	-0.11908	-0.0302373
0.601	1.50179		28.609	-0.120685	-0.0306447
0.602	1.50719		28.611	-0.121269	-0.0307931
0.604	1.5102		28.612	-0.121266	-0.0307923
0.606	1.51518		28.614	-0.121011	-0.0307274
0.607	1.52017		28.616	-0.122315	-0.0310587
0.609	1.52475		28.617	-0.122522	-0.0311113
0.61	1.52913		28.619	-0.121877	-0.0309473
0.612	1.53467		28.621	-0.122491	-0.0311033
0.614	1.53897		28.622	-0.122668	-0.0311483
0.615	1.54404		28.624	-0.121523	-0.0308574
0.617	1.54868		28.626	-0.119827	-0.0304269
0.619	1.55256		28.627	-0.120434	-0.0305811
0.62	1.55657		28.629	-0.120129	-0.0305035
0.622	1.56149		28.631	-0.118753	-0.0301542
0.624	1.56626		28.632	-0.11821	-0.0300164
0.625	1.57115		28.634	-0.117885	-0.0299337
0.627	1.57566		28.636	-0.117459	-0.0298256
0.629	1.5803		28.637	-0.116226	-0.0295126
0.63	1.58523		28.639	-0.115711	-0.0293816
0.632	1.58918		28.64	-0.116498	-0.0295815
0.634	1.59506		28.642	-0.116342	-0.029542
0.635	1.59948		28.644	-0.115797	-0.0294035
0.637	1.60409		28.645	-0.116994	-0.0297075
0.639	1.60849		28.647	-0.116168	-0.0294978
0.64	1.61099		28.649	-0.115623	-0.0293593
0.642	1.6132		28.65	-0.11456	-0.0290894
0.644	1.6169		28.652	-0.112124	-0.028471
0.645	1.62029		28.654	-0.111239	-0.0282461
0.647	1.62548		28.655	-0.112436	-0.0285501
0.649	1.62808		28.657	-0.11298	-0.0286883
0.65	1.63098		28.659	-0.113065	-0.0287098
0.652	1.63444		28.66	-0.113282	-0.0287649
0.654	1.63906		28.662	-0.112926	-0.0286746
0.655	1.6428		28.664	-0.112821	-0.0286478
0.657	1.64889		28.665	-0.111758	-0.0283779
0.659	1.65291		28.667	-0.110882	-0.0281556
0.66	1.65666		28.669	-0.109957	-0.0279206
0.662	1.66123		28.67	-0.109514	-0.0278081
0.664	1.6651		28.672	-0.110498	-0.0280581
0.665	1.6701		28.674	-0.110223	-0.0279881
0.667	1.67366		28.675	-0.10921	-0.0277309
0.669	1.67601		28.677	-0.108074	-0.0274426
0.67	1.67971		28.679	-0.108429	-0.0275326
0.672	1.68294		28.68	-0.108816	-0.0276309
0.674	1.68593		28.682	-0.10973	-0.0278631
0.675	1.6887		28.684	-0.111275	-0.0282552
0.677	1.69263		28.685	-0.112292	-0.0285135
0.678	1.69527		28.687	-0.112706	-0.0286188
0.68	1.69773		28.689	-0.114111	-0.0289754
0.682	1.70156		28.69	-0.114928	-0.0291829
0.683	1.70365		28.692	-0.114542	-0.029085
0.685	1.70579		28.694	-0.114687	-0.0291216
0.687	1.70935		28.695	-0.115664	-0.0293698
0.688	1.71155		28.697	-0.115658	-0.0293683
0.69	1.71456		28.699	-0.115963	-0.0294456
0.692	1.71729		28.7	-0.11711	-0.0297369
0.693	1.72123		28.702	-0.118024	-0.0299691
0.695	1.72405		28.704	-0.119039	-0.0302267
0.697	1.72632		28.705	-0.120056	-0.030485
0.698	1.72857		28.707	-0.12098	-0.0307197
0.7	1.73263		28.709	-0.122335	-0.0310636
0.702	1.73608		28.71	-0.123572	-0.0313778
0.703	1.73938		28.712	-0.123866	-0.0314525
0.705	1.74256		28.714	-0.123871	-0.0314537
0.707	1.74456		28.715	-0.124538	-0.0316231
0.708	1.74617		28.717	-0.125152	-0.0317791
0.71	1.7496		28.718	-0.12617	-0.0320374
0.712	1.75283		28.72	-0.127214	-0.0323026
0.713	1.754		28.722	-0.127978	-0.0324967
0.715	1.75565		28.723	-0.127716	-0.0324299
0.717	1.75793		28.725	-0.12688	-0.0322178
0.718	1.76149		28.727	-0.127074	-0.0322671
0.72	1.76454		28.728	-0.127582	-0.0323959
0.722	1.7666		28.73	-0.127616	-0.0324047
0.723	1.76988		28.732	-0.12748	-0.0323702
0.725	1.77435		28.733	-0.127668	-0.0324178
0.727	1.77853		28.735	-0.128672	-0.0326728
0.728	1.78231		28.737	-0.129356	-0.0328466
0.73	1.78631		28.738	-0.129274	-0.0328256
0.732	1.7901		28.74	-0.128738	-0.0326896
0.733	1.79358		28.742	-0.127992	-0.0325002
0.735	1.7975		28.743	-0.12679	-0.0321948
0.737	1.80066		28.745	-0.125064	-0.0317566
0.738	1.80343		28.747	-0.123628	-0.0313921
0.74	1.80416		28.748	-0.122576	-0.0311248
0.742	1.80571		28.75	-0.12161	-0.0308796
0.743	1.80939		28.752	-0.119844	-0.0304313
0.745	1.81295		28.753	-0.117482	-0.0298313
0.747	1.81596		28.755	-0.115366	-0.0292941
0.748	1.81841		28.757	-0.1144	-0.0290489
0.75	1.82142		28.758	-0.114398	-0.0290482
0.751	1.82584		28.76	-0.114362	-0.0290392
0.753	1.82977		28.762	-0.113766	-0.0288879
0.755	1.8326		28.763	-0.112814	-0.028646
0.756	1.83585		28.765	-0.111558	-0.0283272
0.758	1.83945		28.767	-0.109312	-0.0277569
0.76	1.84255		28.768	-0.10859	-0.0275734
0.761	1.84533		28.77	-0.108214	-0.027478
0.763	1.8489		28.772	-0.107888	-0.0273954
0.765	1.8515		28.773	-0.107766	-0.0273642
0.766	1.85419		28.775	-0.1066	-0.0270682
0.768	1.85794		28.777	-0.105264	-0.0267291
0.77	1.86155		28.778	-0.105772	-0.0268579
0.771	1.86582		28.78	-0.106856	-0.0271332
0.773	1.86939		28.782	-0.10705	-0.0271826
0.775	1.87309		28.783	-0.106378	-0.0270117
0.776	1.87653		28.785	-0.105732	-0.0268478
0.778	1.87923		28.787	-0.104666	-0.0265772
0.78	1.88194		28.788	-0.103394	-0.026254
0.781	1.88442		28.79	-0.104958	-0.0266513
0.783	1.88669		28.791	-0.105765	-0.0268562
0.785	1.8892		28.793	-0.10564	-0.0268243
0.786	1.89179		28.795	-0.105084	-0.0266833
0.788	1.89369		28.796	-0.105491	-0.0267867
0.79	1.89673		28.798	-0.106706	-0.027095
0.791	1.90079		28.8	-0.10573	-0.0268473
0.793	1.90258		28.801	-0.104767	-0.0266028
0.795	1.90353		28.803	-0.104472	-0.0265278
0.796	1.90642		28.805	-0.105056	-0.0266761
0.798	1.90897		28.806	-0.105193	-0.026711
0.8	1.91142		28.808	-0.105778	-0.0268594
0.801	1.91448		28.81	-0.105292	-0.0267361
0.803	1.91756		28.811	-0.105249	-0.0267252
0.805	1.92097		28.813	-0.105474	-0.0267822
0.806	1.92448		28.815	-0.106148	-0.0269534
0.808	1.92793		28.816	-0.107755	-0.0273615
0.81	1.93153		28.818	-0.10811	-0.0274515
0.811	1.93562		28.82	-0.108394	-0.0275237
0.813	1.93871		28.821	-0.109491	-0.0278023
0.815	1.94143		28.823	-0.110046	-0.0279431
0.816	1.94556		28.825	-0.11049	-0.028056
0.818	1.94936		28.826	-0.111427	-0.0282939
0.82	1.95244		28.828	-0.112252	-0.0285033
0.821	1.95542		28.83	-0.114276	-0.0290173
0.823	1.959		28.831	-0.117113	-0.0297377
0.824	1.96321		28.833	-0.118488	-0.0300867
0.826	1.96698		28.835	-0.117952	-0.0299507
0.828	1.96984		28.836	-0.118799	-0.0301659
0.829	1.97291		28.838	-0.120134	-0.0305047
0.831	1.97602		28.84	-0.120658	-0.0306379
0.833	1.97898		28.841	-0.121935	-0.0309622
0.834	1.98208		28.843	-0.12214	-0.0310141
0.836	1.98436		28.845	-0.122374	-0.0310736
0.838	1.98744		28.846	-0.124981	-0.0317356
0.839	1.98997		28.848	-0.127516	-0.0323792
0.841	1.99221		28.85	-0.12982	-0.0329643
0.843	1.9948		28.851	-0.130107	-0.0330372
0.844	1.99805		28.853	-0.131382	-0.0333608
0.846	2.00097		28.855	-0.132646	-0.0336819
0.848	2.00306		28.856	-0.134453	-0.0341408
0.849	2.00624		28.858	-0.135668	-0.0344491
0.851	2.00925		28.86	-0.138082	-0.0350622
0.853	2.01152		28.861	-0.138439	-0.0351529
0.854	2.01238		28.863	-0.137104	-0.0348138
0.856	2.01374		28.865	-0.136908	-0.0347641
0.858	2.01646		28.866	-0.137525	-0.0349208
0.859	2.01944		28.868	-0.13757	-0.0349321
0.861	2.02214		28.869	-0.137227	-0.0348451
0.863	2.02545		28.871	-0.138941	-0.0352804
0.864	2.03012		28.873	-0.138106	-0.0350682
0.866	2.03334		28.874	-0.138813	-0.0352478
0.868	2.03657		28.876	-0.138727	-0.035226
0.869	2.04078		28.878	-0.138002	-0.0350418
0.871	2.04499		28.879	-0.138909	-0.0352722
0.873	2.04826		28.881	-0.137753	-0.0349787
0.874	2.05167		28.883	-0.138248	-0.0351043
0.876	2.05574		28.884	-0.138935	-0.0352788
0.878	2.06178		28.886	-0.139099	-0.0353205
0.879	2.06602		28.888	-0.138694	-0.0352175
0.881	2.07077		28.889	-0.139171	-0.0353387
0.883	2.0763		28.891	-0.139455	-0.0354109
0.884	2.07852		28.893	-0.14024	-0.0356101
0.886	2.07996		28.894	-0.141167	-0.0358455
0.888	2.08144		28.896	-0.141721	-0.0359863
0.889	2.08322		28.898	-0.141186	-0.0358503
0.891	2.08505		28.899	-0.141913	-0.0360349
0.892	2.08575		28.901	-0.141307	-0.0358812
0.894	2.08633		28.903	-0.140852	-0.0357655
0.896	2.08776		28.904	-0.140659	-0.0357165
0.897	2.09051		28.906	-0.141133	-0.035837
0.899	2.09255		28.908	-0.141768	-0.0359981
0.901	2.0943		28.909	-0.141885	-0.0360278
0.902	2.09609		28.911	-0.144669	-0.0367349
0.904	2.09707		28.913	-0.143624	-0.0364694
0.906	2.09936		28.914	-0.141801	-0.0360065
0.907	2.10139		28.916	-0.140595	-0.0357004
0.909	2.10403		28.918	-0.14165	-0.0359681
0.911	2.10627		28.919	-0.144607	-0.036719
0.912	2.10915		28.921	-0.146221	-0.0371289
0.914	2.10995		28.923	-0.147656	-0.0374932
0.916	2.11333		28.924	-0.148913	-0.0378124
0.917	2.11517		28.926	-0.150877	-0.0383112
0.919	2.11815		28.928	-0.153512	-0.0389801
0.921	2.12089		28.929	-0.154109	-0.0391318
0.922	2.12427		28.931	-0.155193	-0.0394071
0.924	2.12786		28.933	-0.156268	-0.03968
0.926	2.1313		28.934	-0.158545	-0.0402582
0.927	2.13369		28.936	-0.158249	-0.0401831
0.929	2.13568		28.938	-0.158374	-0.0402147
0.931	2.13959		28.939	-0.157321	-0.0399474
0.932	2.14337		28.941	-0.156475	-0.0397327
0.934	2.14639		28.942	-0.154582	-0.039252
0.936	2.14924		28.944	-0.152887	-0.0388215
0.937	2.15378		28.946	-0.152781	-0.0387947
0.939	2.15818		28.947	-0.152548	-0.0387356
0.941	2.16203		28.949	-0.151583	-0.0384904
0.942	2.1655		28.951	-0.150217	-0.0381436
0.944	2.16954		28.952	-0.149434	-0.0379448
0.946	2.17434		28.954	-0.146859	-0.0372908
0.947	2.1782		28.956	-0.145233	-0.0368781
0.949	2.18198		28.957	-0.14442	-0.0366717
0.951	2.1867		28.959	-0.143855	-0.0365281
0.952	2.19005		28.961	-0.144259	-0.0366307
0.954	2.19171		28.962	-0.144626	-0.036724
0.956	2.19577		28.964	-0.144641	-0.0367276
0.957	2.19885		28.966	-0.144655	-0.0367313
0.959	2.20236		28.967	-0.144132	-0.0365985
0.961	2.20506		28.969	-0.142637	-0.0362188
0.962	2.20677		28.971	-0.142061	-0.0360726
0.964	2.21077		28.972	-0.141338	-0.0358891
0.965	2.21228		28.974	-0.140073	-0.0355677
0.967	2.21614		28.976	-0.138747	-0.0352311
0.969	2.22064		28.977	-0.137404	-0.0348902
0.97	2.22495		28.979	-0.136319	-0.0346145
0.972	2.22996		28.981	-0.135793	-0.034481
0.974	2.23444		28.982	-0.13474	-0.0342137
0.975	2.23937		28.984	-0.134285	-0.034098
0.977	2.24375		28.986	-0.134109	-0.0340534
0.979	2.24865		28.987	-0.134406	-0.0341289
0.98	2.25387		28.989	-0.133381	-0.0338685
0.982	2.25782		28.991	-0.132725	-0.033702
0.984	2.26195		28.992	-0.132222	-0.0335743
0.985	2.26612		28.994	-0.130197	-0.03306
0.987	2.2725		28.996	-0.129151	-0.0327945
0.989	2.27624		28.997	-0.130158	-0.0330502
0.99	2.28018		28.999	-0.130683	-0.0331834
0.992	2.28226		29.001	-0.131367	-0.0333572
0.994	2.28606		29.002	-0.131584	-0.0334123
0.995	2.28957		29.004	-0.130369	-0.0331037
0.997	2.29364		29.006	-0.128833	-0.0327137
0.999	2.29743		29.007	-0.1276	-0.0324007
1	2.30128		29.009	-0.124585	-0.031635
1.002	2.30478		29.011	-0.121649	-0.0308895
1.004	2.30757		29.012	-0.120506	-0.0305994
1.005	2.3099		29.014	-0.118071	-0.0299809
1.007	2.31132		29.016	-0.115315	-0.0292812
1.009	2.31373		29.017	-0.114072	-0.0289656
1.01	2.31429		29.019	-0.113497	-0.0288195
1.012	2.31705		29.02	-0.113734	-0.0288797
1.014	2.3187		29.022	-0.112998	-0.0286929
1.015	2.32077		29.024	-0.111833	-0.0283969
1.017	2.32268		29.025	-0.11136	-0.0282769
1.019	2.32633		29.027	-0.111154	-0.0282247
1.02	2.32732		29.029	-0.110349	-0.0280201
1.022	2.32888		29.03	-0.110386	-0.0280296
1.024	2.33065		29.032	-0.11005	-0.0279443
1.025	2.3323		29.034	-0.109535	-0.0278134
1.027	2.33451		29.035	-0.110222	-0.0279879
1.029	2.33593		29.037	-0.111846	-0.0284004
1.03	2.33696		29.039	-0.112021	-0.0284447
1.032	2.33905		29.04	-0.110358	-0.0280224
1.034	2.33936		29.042	-0.107982	-0.0274192
1.035	2.34021		29.044	-0.105967	-0.0269074
1.037	2.34159		29.045	-0.103974	-0.0264014
1.038	2.34267		29.047	-0.102638	-0.0260623
1.04	2.34371		29.049	-0.101263	-0.025713
1.042	2.34379		29.05	-0.09946	-0.0252552
1.043	2.3441		29.052	-0.0989644	-0.0251293
1.045	2.34507		29.054	-0.0996188	-0.0252955
1.047	2.34564		29.055	-0.099626	-0.0252973
1.048	2.34647		29.057	-0.0981004	-0.02491
1.05	2.3459		29.059	-0.0966348	-0.0245378
1.052	2.34731		29.06	-0.096252	-0.0244406
1.053	2.34799		29.062	-0.0948264	-0.0240786
1.055	2.34702		29.064	-0.0933708	-0.023709
1.057	2.34675		29.065	-0.093298	-0.0236905
1.058	2.34681		29.067	-0.0926224	-0.023519
1.06	2.34674		29.069	-0.0913368	-0.0231925
1.062	2.34738		29.07	-0.089214	-0.0226535
1.063	2.34616		29.072	-0.0864684	-0.0219563
1.065	2.34613		29.074	-0.0849928	-0.0215816
1.067	2.34483		29.075	-0.0847	-0.0215073
1.068	2.34355		29.077	-0.0842644	-0.0213967
1.07	2.34183		29.079	-0.0832588	-0.0211413
1.072	2.34152		29.08	-0.081746	-0.0207572
1.073	2.34035		29.082	-0.0792304	-0.0201184
1.075	2.34029		29.084	-0.0762248	-0.0193552
1.077	2.33911		29.085	-0.073602	-0.0186892
1.078	2.33723		29.087	-0.0722464	-0.018345
1.08	2.33746		29.089	-0.0719208	-0.0182624
1.082	2.33671		29.09	-0.071958	-0.0182718
1.083	2.33546		29.092	-0.0724924	-0.0184075
1.085	2.33586		29.094	-0.0728468	-0.0184975
1.087	2.33542		29.095	-0.072104	-0.0183089
1.088	2.33462		29.097	-0.0707084	-0.0179545
1.09	2.33406		29.098	-0.0691956	-0.0175704
1.092	2.33248		29.1	-0.06638	-0.0168554
1.093	2.33131		29.102	-0.0631644	-0.0160389
1.095	2.32995		29.103	-0.0595516	-0.0151215
1.097	2.32789		29.105	-0.055506	-0.0140943
1.098	2.32496		29.107	-0.0528904	-0.0134301
1.1	2.32268		29.108	-0.0509376	-0.0129342
1.102	2.31944		29.11	-0.049332	-0.0125265
1.103	2.31647		29.112	-0.0478764	-0.0121569
1.105	2.31444		29.113	-0.0462836	-0.0117525
1.106	2.31226		29.115	-0.045008	-0.0114286
1.108	2.3092		29.117	-0.0441024	-0.0111986
1.11	2.30576		29.118	-0.0427396	-0.0108526
1.111	2.30231		29.12	-0.040104	-0.0101833
1.113	2.29871		29.122	-0.0384084	-0.00975278
1.115	2.29466		29.123	-0.0378956	-0.00962257
1.116	2.29136		29.125	-0.03712	-0.00942563
1.118	2.28835		29.127	-0.0352944	-0.00896206
1.12	2.28503		29.128	-0.0348016	-0.00883693
1.121	2.28147		29.13	-0.034486	-0.00875679
1.123	2.27787		29.132	-0.0323304	-0.00820944
1.125	2.27434		29.133	-0.0318676	-0.00809192
1.126	2.27116		29.135	-0.031362	-0.00796354
1.128	2.26868		29.137	-0.0282564	-0.00717495
1.13	2.26555		29.138	-0.0256636	-0.00651658
1.131	2.26264		29.14	-0.024618	-0.00625108
1.133	2.26061		29.142	-0.0235224	-0.00597288
1.135	2.25654		29.143	-0.0218696	-0.0055532
1.136	2.25207		29.145	-0.020394	-0.00517851
1.138	2.24977		29.147	-0.0183484	-0.00465908
1.14	2.24712		29.148	-0.0156756	-0.0039804
1.141	2.24386		29.15	-0.01327	-0.00336956
1.143	2.24082		29.152	-0.0116244	-0.0029517
1.145	2.2368		29.153	-0.0103716	-0.00263359
1.146	2.23362		29.155	-0.008316	-0.00211162
1.148	2.23093		29.157	-0.0053804	-0.00136621
1.15	2.22857		29.158	-0.0016276	-0.000413285
1.151	2.22757		29.16	0.002828	0.000718095
1.153	2.22622		29.162	0.0057936	0.00147113
1.155	2.22466		29.163	0.0083064	0.00210919
1.156	2.22391		29.165	0.010472	0.00265908
1.158	2.22279		29.167	0.0129276	0.00328262
1.16	2.22167		29.168	0.0155004	0.00393591
1.161	2.22143		29.17	0.019736	0.00501143
1.163	2.22087		29.171	0.0251188	0.00637824
1.165	2.22038		29.173	0.0308544	0.00783465
1.166	2.22027		29.175	0.0363	0.00921741
1.168	2.21962		29.176	0.0407028	0.0103354
1.17	2.21935		29.178	0.0456184	0.0115836
1.171	2.22119		29.18	0.049644	0.0126058
1.173	2.22356		29.181	0.0525268	0.0133378
1.175	2.22635		29.183	0.0558924	0.0141924
1.176	2.23007		29.185	0.058998	0.014981
1.178	2.2339		29.186	0.0615408	0.0156266
1.179	2.23828		29.188	0.0642664	0.0163187
1.181	2.24309		29.19	0.067132	0.0170464
1.183	2.24798		29.191	0.0693848	0.0176184
1.184	2.25333		29.193	0.0728604	0.0185009
1.186	2.26016		29.195	0.077406	0.0196552
1.188	2.26718		29.196	0.0815988	0.0207198
1.189	2.27377		29.198	0.0869044	0.022067
1.191	2.28188		29.2	0.09216	0.0234016
1.193	2.29091		29.201	0.0971828	0.024677
1.194	2.2995		29.203	0.101388	0.0257449
1.196	2.30964		29.205	0.106734	0.0271022
1.198	2.31948		29.206	0.111817	0.0283929
1.199	2.33101		29.208	0.117092	0.0297325
1.201	2.34388		29.21	0.121378	0.0308207
1.203	2.3567		29.211	0.126831	0.0322053
1.204	2.36998		29.213	0.133556	0.0339131
1.206	2.38467		29.215	0.139102	0.0353212
1.208	2.40151		29.216	0.144145	0.0366017
1.209	2.42031		29.218	0.1494	0.0379362
1.211	2.4404		29.22	0.154196	0.0391539
1.213	2.46245		29.221	0.158099	0.0401449
1.214	2.48756		29.223	0.163874	0.0416115
1.216	2.51468		29.225	0.16999	0.0431644
1.218	2.54524		29.226	0.174793	0.0443839
1.219	2.58048		29.228	0.181108	0.0459876
1.221	2.61875		29.23	0.187244	0.0475456
1.223	2.66041		29.231	0.193337	0.0490927
1.224	2.70722		29.233	0.199342	0.0506176
1.226	2.75801		29.235	0.205438	0.0521655
1.228	2.81533		29.236	0.210651	0.0534891
1.229	2.87734		29.238	0.215676	0.0547652
1.231	2.94258		29.24	0.219712	0.05579
1.233	3.0121		29.241	0.224245	0.0569409
1.234	3.08567		29.243	0.22892	0.0581282
1.236	3.16259		29.245	0.234886	0.059643
1.238	3.24401		29.246	0.239329	0.0607711
1.239	3.3295		29.248	0.245974	0.0624586
1.241	3.4194		29.249	0.250907	0.0637111
1.243	3.5132		29.251	0.256743	0.0651929
1.244	3.60886		29.253	0.260968	0.0662659
1.246	3.7076		29.254	0.265161	0.0673306
1.248	3.80828		29.256	0.270107	0.0685864
1.249	3.91218		29.258	0.276542	0.0702205
1.251	4.01829		29.259	0.282235	0.071666
1.252	4.12706		29.261	0.287051	0.0728888
1.254	4.23764		29.263	0.293276	0.0744697
1.256	4.34767		29.264	0.299659	0.0760904
1.257	4.46057		29.266	0.307125	0.0779861
1.259	4.57573		29.268	0.31253	0.0793587
1.261	4.69229		29.269	0.318303	0.0808245
1.262	4.80928		29.271	0.323859	0.0822352
1.264	4.929		29.273	0.329894	0.0837678
1.266	5.05046		29.274	0.336437	0.0854292
1.267	5.17317		29.276	0.344233	0.0874087
1.269	5.29733		29.278	0.350518	0.0890047
1.271	5.42308		29.279	0.355421	0.0902497
1.272	5.55108		29.281	0.362167	0.0919625
1.274	5.68079		29.283	0.367692	0.0933656
1.276	5.81132		29.284	0.373305	0.0947908
1.277	5.94622		29.286	0.379041	0.0962472
1.279	6.08013		29.288	0.385966	0.0980058
1.281	6.21795		29.289	0.391659	0.0994513
1.282	6.35625		29.291	0.396165	0.100595
1.284	6.4948		29.293	0.40306	0.102346
1.286	6.63469		29.294	0.409153	0.103893
1.287	6.77541		29.296	0.415759	0.105571
1.289	6.9165		29.298	0.422464	0.107273
1.291	7.05605		29.299	0.428727	0.108864
1.292	7.19577		29.301	0.436733	0.110897
1.294	7.33304		29.303	0.444638	0.112904
1.296	7.46995		29.304	0.451531	0.114654
1.297	7.60333		29.306	0.458587	0.116446
1.299	7.7301		29.308	0.464212	0.117874
1.301	7.85983		29.309	0.469875	0.119312
1.302	7.9862		29.311	0.476741	0.121056
1.304	8.10953		29.313	0.483106	0.122672
1.306	8.23004		29.314	0.488319	0.123996
1.307	8.34741		29.316	0.494645	0.125602
1.309	8.45966		29.318	0.50128	0.127287
1.311	8.56552		29.319	0.509223	0.129304
1.312	8.66867		29.321	0.516719	0.131207
1.314	8.76929		29.322	0.525242	0.133371
1.316	8.8675		29.324	0.533967	0.135587
1.317	8.96257		29.326	0.541153	0.137411
1.319	9.05518		29.327	0.548056	0.139164
1.32	9.14602		29.329	0.556111	0.141209
1.322	9.23321		29.331	0.563467	0.143077
1.324	9.31991		29.332	0.57137	0.145084
1.325	9.40417		29.334	0.580245	0.147338
1.327	9.48756		29.336	0.589931	0.149797
1.329	9.56846		29.337	0.598084	0.151867
1.33	9.65186		29.339	0.607309	0.15421
1.332	9.73518		29.341	0.615795	0.156365
1.334	9.8177		29.342	0.625548	0.158841
1.335	9.89914		29.344	0.635363	0.161333
1.337	9.98115		29.346	0.644779	0.163724
1.339	10.0653		29.347	0.654732	0.166251
1.34	10.1486		29.349	0.664017	0.168609
1.342	10.2314		29.351	0.674193	0.171193
1.344	10.3136		29.352	0.683716	0.173611
1.345	10.3955		29.354	0.693911	0.1762
1.347	10.4748		29.356	0.704047	0.178774
1.349	10.5545		29.357	0.71421	0.181354
1.35	10.6328		29.359	0.724345	0.183928
1.352	10.7065		29.361	0.735531	0.186768
1.354	10.7804		29.362	0.746854	0.189643
1.355	10.8527		29.364	0.757379	0.192316
1.357	10.923		29.366	0.768335	0.195098
1.359	10.9929		29.367	0.779158	0.197846
1.36	11.0587		29.369	0.790483	0.200722
1.362	11.125		29.371	0.801589	0.203542
1.364	11.1869		29.372	0.812562	0.206328
1.365	11.2478		29.374	0.824747	0.209422
1.367	11.3075		29.376	0.835913	0.212258
1.369	11.3665		29.377	0.845636	0.214726
1.37	11.4233		29.379	0.856001	0.217358
1.372	11.4784		29.381	0.866737	0.220085
1.374	11.533		29.382	0.87655	0.222576
1.375	11.5838		29.384	0.886825	0.225185
1.377	11.6334		29.386	0.897661	0.227937
1.379	11.6812		29.387	0.909564	0.230959
1.38	11.7282		29.389	0.921909	0.234094
1.382	11.775		29.391	0.933865	0.23713
1.384	11.8192		29.392	0.946058	0.240226
1.385	11.8619		29.394	0.958743	0.243447
1.387	11.9037		29.396	0.971799	0.246762
1.389	11.9421		29.397	0.984052	0.249873
1.39	11.9778		29.399	0.997127	0.253194
1.392	12.0126		29.4	1.01078	0.25666
1.393	12.0464		29.402	1.02407	0.260034
1.395	12.077		29.404	1.03717	0.263362
1.397	12.1026		29.405	1.04976	0.266559
1.398	12.1251		29.407	1.06227	0.269735
1.4	12.1433		29.409	1.0745	0.272839
1.402	12.1578		29.41	1.08703	0.276022
1.403	12.1673		29.412	1.10061	0.279471
1.405	12.173		29.414	1.11384	0.28283
1.407	12.1731		29.415	1.12627	0.285986
1.408	12.1676		29.417	1.13948	0.28934
1.41	12.1566		29.419	1.15223	0.292579
1.412	12.1394		29.42	1.16489	0.295791
1.413	12.1172		29.422	1.17798	0.299117
1.415	12.0895		29.424	1.19059	0.302318
1.417	12.0559		29.425	1.20353	0.305604
1.418	12.0164		29.427	1.21722	0.309079
1.42	11.9711		29.429	1.23057	0.31247
1.422	11.9208		29.43	1.24289	0.3156
1.423	11.8651		29.432	1.25513	0.318706
1.425	11.8048		29.434	1.268	0.321973
1.427	11.7408		29.435	1.28085	0.325237
1.428	11.6718		29.437	1.29381	0.328529
1.43	11.5984		29.439	1.30598	0.331618
1.432	11.5212		29.44	1.31654	0.3343
1.433	11.4391		29.442	1.32805	0.337222
1.435	11.3539		29.444	1.34153	0.340646
1.437	11.2651		29.445	1.3555	0.344192
1.438	11.1736		29.447	1.36971	0.347801
1.44	11.0785		29.449	1.3836	0.351327
1.442	10.9802		29.45	1.39757	0.354875
1.443	10.88		29.452	1.41224	0.358599
1.445	10.7751		29.454	1.42683	0.362305
1.447	10.6674		29.455	1.44136	0.365996
1.448	10.5574		29.457	1.45625	0.369775
1.45	10.4435		29.459	1.47141	0.373624
1.452	10.3258		29.46	1.48623	0.377388
1.453	10.2063		29.462	1.50213	0.381426
1.455	10.0837		29.464	1.51859	0.385605
1.457	9.95641		29.465	1.5354	0.389874
1.458	9.83048		29.467	1.55307	0.39436
1.46	9.70341		29.469	1.56957	0.398551
1.462	9.5701		29.47	1.58576	0.40266
1.463	9.43119		29.472	1.60202	0.40679
1.465	9.28993		29.474	1.61925	0.411164
1.466	9.14855		29.475	1.63685	0.415634
1.468	9.00623		29.477	1.6539	0.419962
1.47	8.86249		29.478	1.67015	0.424089
1.471	8.71702		29.48	1.68752	0.428501
1.473	8.57		29.482	1.70595	0.43318
1.475	8.42221		29.483	1.72372	0.437693
1.476	8.27338		29.485	1.74179	0.44228
1.478	8.12333		29.487	1.75946	0.446768
1.48	7.97306		29.488	1.77601	0.450969
1.481	7.82137		29.49	1.79281	0.455236
1.483	7.66966		29.492	1.81088	0.459824
1.485	7.51802		29.493	1.83015	0.464717
1.486	7.3666		29.495	1.84898	0.469498
1.488	7.21472		29.497	1.86763	0.474235
1.49	7.06241		29.498	1.88556	0.478788
1.491	6.9105		29.5	1.90358	0.483363
1.493	6.75915		29.502	1.92124	0.487846
1.495	6.6085		29.503	1.93989	0.492582
1.496	6.458		29.505	1.95953	0.497571
1.498	6.30824		29.507	1.97811	0.502288
1.5	6.16042		29.508	1.99605	0.506844
1.501	6.01442		29.51	2.01534	0.511741
1.503	5.86939		29.512	2.03591	0.516966
1.505	5.72538		29.513	2.05627	0.522134
1.506	5.5826		29.515	2.0773	0.527475
1.508	5.44016		29.517	2.09873	0.532915
1.51	5.2974		29.518	2.11957	0.538208
1.511	5.15951		29.52	2.14149	0.543773
1.513	5.02654		29.522	2.16367	0.549406
1.515	4.89231		29.523	2.18676	0.55527
1.516	4.75643		29.525	2.21007	0.561188
1.518	4.62147		29.527	2.23177	0.566697
1.52	4.48907		29.528	2.25141	0.571685
1.521	4.35877		29.53	2.27194	0.576899
1.523	4.22842		29.532	2.29387	0.582467
1.525	4.09844		29.533	2.31639	0.588186
1.526	3.9691		29.535	2.33902	0.593931
1.528	3.84135		29.537	2.36234	0.599854
1.53	3.71567		29.538	2.38388	0.605321
1.531	3.59052		29.54	2.40583	0.610896
1.533	3.46657		29.542	2.42867	0.616695
1.534	3.34504		29.543	2.45129	0.622439
1.536	3.22557		29.545	2.47575	0.628649
1.538	3.10718		29.547	2.49849	0.634425
1.539	2.99065		29.548	2.52178	0.640339
1.541	2.87693		29.55	2.54357	0.645871
1.543	2.76235		29.551	2.56767	0.651991
1.544	2.65004		29.553	2.59151	0.658044
1.546	2.5432		29.555	2.61632	0.664345
1.548	2.43724		29.556	2.63993	0.670338
1.549	2.33279		29.558	2.66352	0.67633
1.551	2.2295		29.56	2.68787	0.682512
1.553	2.12693		29.561	2.71296	0.688883
1.554	2.02625		29.563	2.73656	0.694875
1.556	1.92816		29.565	2.761	0.701082
1.558	1.8318		29.566	2.78572	0.70736
1.559	1.73677		29.568	2.80926	0.713336
1.561	1.64367		29.57	2.83362	0.719521
1.563	1.55289		29.571	2.85918	0.726012
1.564	1.46571		29.573	2.88607	0.732841
1.566	1.38213		29.575	2.91258	0.739571
1.568	1.29863		29.576	2.93732	0.745854
1.569	1.21371		29.578	2.96309	0.752397
1.571	1.13105		29.58	2.98884	0.758937
1.573	1.05235		29.581	3.01646	0.765948
1.574	0.975607		29.583	3.04285	0.772651
1.576	0.900652		29.585	3.07134	0.779884
1.578	0.826738		29.586	3.09907	0.786926
1.579	0.754935		29.588	3.12637	0.793857
1.581	0.683671		29.59	3.1532	0.800671
1.583	0.613123		29.591	3.18103	0.807738
1.584	0.543501		29.593	3.20795	0.814573
1.586	0.473824		29.595	3.2349	0.821415
1.588	0.404788		29.596	3.2624	0.828398
1.589	0.337593		29.598	3.28967	0.835324
1.591	0.271675		29.6	3.31781	0.842469
1.593	0.20622		29.601	3.34554	0.849511
1.594	0.141287		29.603	3.37488	0.85696
1.596	0.076801		29.605	3.40353	0.864236
1.598	0.0124523		29.606	3.43198	0.871458
1.599	-0.0485249		29.608	3.46223	0.879141
1.601	-0.107796		29.61	3.49246	0.886816
1.603	-0.167481		29.611	3.52418	0.894871
1.604	-0.226493		29.613	3.55527	0.902764
1.606	-0.284469		29.615	3.58744	0.910934
1.607	-0.339544		29.616	3.61696	0.918431
1.609	-0.392288		29.618	3.64845	0.926426
1.611	-0.443808		29.62	3.6786	0.934081
1.612	-0.493867		29.621	3.70934	0.941887
1.614	-0.544343		29.623	3.74125	0.949991
1.616	-0.595402		29.625	3.77282	0.958006
1.617	-0.646162		29.626	3.805	0.966178
1.619	-0.695926		29.628	3.83605	0.974061
1.621	-0.741753		29.629	3.86809	0.982198
1.622	-0.787956		29.631	3.89958	0.990193
1.624	-0.834954		29.633	3.93175	0.998363
1.626	-0.880698		29.634	3.96293	1.00628
1.627	-0.922096		29.636	3.996	1.01468
1.629	-0.964172		29.638	4.02761	1.0227
1.631	-1.00402		29.639	4.06007	1.03095
1.632	-1.04449		29.641	4.09387	1.03953
1.634	-1.08412		29.643	4.12795	1.04818
1.636	-1.12426		29.644	4.16086	1.05654
1.637	-1.16355		29.646	4.19743	1.06582
1.639	-1.20265		29.648	4.23236	1.0747
1.641	-1.24289		29.649	4.26567	1.08315
1.642	-1.28232		29.651	4.30094	1.09211
1.644	-1.32178		29.653	4.33657	1.10115
1.646	-1.36102		29.654	4.37048	1.10977
1.647	-1.40002		29.656	4.40484	1.11849
1.649	-1.43969		29.658	4.44046	1.12754
1.651	-1.48032		29.659	4.47636	1.13665
1.652	-1.51812		29.661	4.51427	1.14628
1.654	-1.55596		29.663	4.55298	1.15611
1.656	-1.59298		29.664	4.5916	1.16591
1.657	-1.63118		29.666	4.6299	1.17564
1.659	-1.67022		29.668	4.66726	1.18513
1.661	-1.7065		29.669	4.70425	1.19452
1.662	-1.74326		29.671	4.7416	1.204
1.664	-1.77966		29.673	4.78108	1.21403
1.666	-1.81524		29.674	4.82151	1.22429
1.667	-1.85024		29.676	4.8625	1.2347
1.669	-1.88288		29.678	4.90326	1.24505
1.671	-1.91273		29.679	4.94294	1.25513
1.672	-1.944		29.681	4.98406	1.26557
1.674	-1.97243		29.683	5.02385	1.27567
1.676	-2.00158		29.684	5.0647	1.28604
1.677	-2.03126		29.686	5.10541	1.29638
1.679	-2.06047		29.688	5.14642	1.30679
1.68	-2.08942		29.689	5.1877	1.31728
1.682	-2.11623		29.691	5.22828	1.32758
1.684	-2.14287		29.693	5.26863	1.33783
1.685	-2.16718		29.694	5.30857	1.34797
1.687	-2.19413		29.696	5.35051	1.35862
1.689	-2.21944		29.698	5.39172	1.36908
1.69	-2.24607		29.699	5.43252	1.37944
1.692	-2.27313		29.701	5.4729	1.3897
1.694	-2.30146		29.702	5.51558	1.40053
1.695	-2.32891		29.704	5.55832	1.41138
1.697	-2.3562		29.706	5.60073	1.42216
1.699	-2.38095		29.707	5.64325	1.43295
1.7	-2.4073		29.709	5.68662	1.44396
1.702	-2.43275		29.711	5.73087	1.4552
1.704	-2.46233		29.712	5.77483	1.46636
1.705	-2.4915		29.714	5.82	1.47783
1.707	-2.51748		29.716	5.86451	1.48913
1.709	-2.54454		29.717	5.9088	1.50038
1.71	-2.57204		29.719	5.95267	1.51152
1.712	-2.59959		29.721	5.99727	1.52285
1.714	-2.62764		29.722	6.04209	1.53423
1.715	-2.65498		29.724	6.08642	1.54548
1.717	-2.68163		29.726	6.13103	1.55681
1.719	-2.70683		29.727	6.17792	1.56872
1.72	-2.73278		29.729	6.22457	1.58056
1.722	-2.75791		29.731	6.27086	1.59232
1.724	-2.78363		29.732	6.31681	1.60398
1.725	-2.80743		29.734	6.36304	1.61572
1.727	-2.83069		29.736	6.41004	1.62766
1.729	-2.85283		29.737	6.45837	1.63993
1.73	-2.8729		29.739	6.50818	1.65258
1.732	-2.88997		29.741	6.55688	1.66494
1.734	-2.9069		29.742	6.60403	1.67692
1.735	-2.92154		29.744	6.65166	1.68901
1.737	-2.9327		29.746	6.69861	1.70093
1.739	-2.9475		29.747	6.74532	1.71279
1.74	-2.95987		29.749	6.79347	1.72502
1.742	-2.9698		29.751	6.84239	1.73744
1.744	-2.97929		29.752	6.89168	1.74996
1.745	-2.98805		29.754	6.94181	1.76269
1.747	-2.99533		29.756	6.99157	1.77532
1.748	-3.0027		29.757	7.04014	1.78765
1.75	-3.01147		29.759	7.08833	1.79989
1.752	-3.01945		29.761	7.13797	1.81249
1.753	-3.02788		29.762	7.18801	1.8252
1.755	-3.03575		29.764	7.23835	1.83799
1.757	-3.04297		29.766	7.29057	1.85125
1.758	-3.04804		29.767	7.34183	1.86426
1.76	-3.05255		29.769	7.39364	1.87742
1.762	-3.0563		29.771	7.44615	1.89075
1.763	-3.06046		29.772	7.49889	1.90414
1.765	-3.06331		29.774	7.55262	1.91778
1.767	-3.06605		29.776	7.60648	1.93146
1.768	-3.06876		29.777	7.66092	1.94528
1.77	-3.06864		29.779	7.71562	1.95917
1.772	-3.06867		29.78	7.77011	1.97301
1.773	-3.06761		29.782	7.82565	1.98711
1.775	-3.0649		29.784	7.88143	2.00128
1.777	-3.0612		29.785	7.93651	2.01526
1.778	-3.05731		29.787	7.99333	2.02969
1.78	-3.05069		29.789	8.05096	2.04433
1.782	-3.04368		29.79	8.10813	2.05884
1.783	-3.03598		29.792	8.16582	2.07349
1.785	-3.02824		29.794	8.22309	2.08803
1.787	-3.01718		29.795	8.28006	2.1025
1.788	-3.00229		29.797	8.33842	2.11732
1.79	-2.98632		29.799	8.39831	2.13253
1.792	-2.96927		29.8	8.4573	2.1475
1.793	-2.95213		29.802	8.51677	2.16261
1.795	-2.93423		29.804	8.57765	2.17806
1.797	-2.91448		29.805	8.63877	2.19358
1.798	-2.89362		29.807	8.7018	2.20959
1.8	-2.87418		29.809	8.7647	2.22556
1.802	-2.85384		29.81	8.8248	2.24082
1.803	-2.83236		29.812	8.88524	2.25617
1.805	-2.81073		29.814	8.94699	2.27185
1.807	-2.78518		29.815	9.00862	2.2875
1.808	-2.75901		29.817	9.07187	2.30356
1.81	-2.73148		29.819	9.13598	2.31984
1.812	-2.70399		29.82	9.19855	2.33572
1.813	-2.6782		29.822	9.26081	2.35153
1.815	-2.65371		29.824	9.32468	2.36775
1.817	-2.63004		29.825	9.39036	2.38443
1.818	-2.60846		29.827	9.45608	2.40112
1.82	-2.58835		29.829	9.52185	2.41782
1.821	-2.56695		29.83	9.58781	2.43457
1.823	-2.54456		29.832	9.65403	2.45138
1.825	-2.52183		29.834	9.72087	2.46835
1.826	-2.4991		29.835	9.7882	2.48545
1.828	-2.47536		29.837	9.85656	2.50281
1.83	-2.45165		29.839	9.92487	2.52015
1.831	-2.42601		29.84	9.99299	2.53745
1.833	-2.39864		29.842	10.0625	2.55511
1.835	-2.36868		29.844	10.1329	2.57299
1.836	-2.33981		29.845	10.2023	2.5906
1.838	-2.3123		29.847	10.2724	2.6084
1.84	-2.28443		29.849	10.3422	2.62613
1.841	-2.25711		29.85	10.4127	2.64402
1.843	-2.22801		29.852	10.4844	2.66224
1.845	-2.19925		29.854	10.5564	2.68052
1.846	-2.16979		29.855	10.6288	2.6989
1.848	-2.13986		29.857	10.7008	2.71718
1.85	-2.11003		29.858	10.7735	2.73565
1.851	-2.07965		29.86	10.8461	2.75407
1.853	-2.04997		29.862	10.9188	2.77254
1.855	-2.02027		29.863	10.9921	2.79114
1.856	-1.99106		29.865	11.0659	2.80988
1.858	-1.9629		29.867	11.1408	2.82891
1.86	-1.93454		29.868	11.2158	2.84794
1.861	-1.90587		29.87	11.2911	2.86707
1.863	-1.87806		29.872	11.3664	2.8862
1.865	-1.85132		29.873	11.4423	2.90546
1.866	-1.8231		29.875	11.5188	2.92488
1.868	-1.79224		29.877	11.5959	2.94447
1.87	-1.76258		29.878	11.6729	2.96401
1.871	-1.73523		29.88	11.7506	2.98375
1.873	-1.70896		29.882	11.8267	3.00307
1.875	-1.68253		29.883	11.9038	3.02265
1.876	-1.65593		29.885	11.981	3.04226
1.878	-1.63005		29.887	12.0582	3.06187
1.88	-1.60398		29.888	12.1367	3.0818
1.881	-1.57665		29.89	12.2165	3.10205
1.883	-1.54845		29.892	12.2966	3.12238
1.885	-1.52057		29.893	12.3771	3.14282
1.886	-1.49288		29.895	12.4574	3.16322
1.888	-1.46203		29.897	12.5391	3.18396
1.89	-1.43195		29.898	12.6205	3.20465
1.891	-1.40598		29.9	12.7026	3.22548
1.893	-1.37974		29.902	12.7838	3.24611
1.894	-1.3534		29.903	12.866	3.26698
1.896	-1.32604		29.905	12.9493	3.28812
1.898	-1.29758		29.907	13.0328	3.30932
1.899	-1.26862		29.908	13.1154	3.33029
1.901	-1.23792		29.91	13.1998	3.35174
1.903	-1.20521		29.912	13.2839	3.3731
1.904	-1.17218		29.913	13.3694	3.39479
1.906	-1.13955		29.915	13.4562	3.41683
1.908	-1.10715		29.917	13.5422	3.43867
1.909	-1.07508		29.918	13.6272	3.46025
1.911	-1.04387		29.92	13.7122	3.48183
1.913	-1.01307		29.922	13.7997	3.50407
1.914	-0.981793		29.923	13.8864	3.52607
1.916	-0.950963		29.925	13.9724	3.54793
1.918	-0.921294		29.927	14.0594	3.57
1.919	-0.891787		29.928	14.148	3.59251
1.921	-0.858429		29.93	14.2366	3.615
1.923	-0.823708		29.931	14.3252	3.6375
1.924	-0.790403		29.933	14.4141	3.66007
1.926	-0.757621		29.935	14.5041	3.68292
1.928	-0.724918		29.936	14.5946	3.7059
1.929	-0.690384		29.938	14.6853	3.72895
1.931	-0.657055		29.94	14.7763	3.75205
1.933	-0.624471		29.941	14.8674	3.77517
1.934	-0.591106		29.943	14.9597	3.79863
1.936	-0.556726		29.945	15.0514	3.82191
1.938	-0.521346		29.946	15.1441	3.84545
1.939	-0.484663		29.948	15.2367	3.86896
1.941	-0.445971		29.95	15.33	3.89265
1.943	-0.406038		29.951	15.4225	3.91614
1.944	-0.367347		29.953	15.5149	3.9396
1.946	-0.328941		29.955	15.6072	3.96302
1.948	-0.288966		29.956	15.7004	3.9867
1.949	-0.246911		29.958	15.7956	4.01087
1.951	-0.205549		29.96	15.8898	4.0348
1.953	-0.164296		29.961	15.9834	4.05854
1.954	-0.122182		29.963	16.078	4.08257
1.956	-0.079921		29.965	16.1775	4.10784
1.958	-0.0390336		29.966	16.2748	4.13255
1.959	0.00405237		29.968	16.374	4.15774
1.961	0.0486002		29.97	16.4718	4.18257
1.962	0.0926043		29.971	16.5715	4.20789
1.964	0.135262		29.973	16.6688	4.23259
1.966	0.178946		29.975	16.7659	4.25726
1.967	0.223661		29.976	16.8645	4.28228
1.969	0.267854		29.978	16.9631	4.30733
1.971	0.310579		29.98	17.0634	4.3328
1.972	0.350326		29.981	17.163	4.35808
1.974	0.394156		29.983	17.2614	4.38307
1.976	0.438101		29.985	17.3613	4.40844
1.977	0.482347		29.986	17.4627	4.43419
1.979	0.526855		29.988	17.5648	4.4601
1.981	0.569406		29.99	17.666	4.48581
1.982	0.61317		29.991	17.7685	4.51183
1.984	0.657073		29.993	17.8701	4.53763
1.986	0.699125		29.995	17.9729	4.56374
1.987	0.741118		29.996	18.0763	4.59
1.989	0.78427		29.998	18.1777	4.61573
1.991	0.825473		30	18.2813	4.64205
1.992	0.86691		30.001	18.383	4.66788
1.994	0.909559		30.003	18.4873	4.69435
1.996	0.954826		30.005	18.5896	4.72034
1.997	0.997487		30.006	18.6935	4.74671
1.999	1.04		30.008	18.7991	4.77353
2.001	1.08145		30.009	18.9046	4.80031
2.002	1.12307		30.011	19.0089	4.82679
2.004	1.16688		30.013	19.1123	4.85304
2.006	1.20856		30.014	19.2176	4.87979
2.007	1.25003		30.016	19.3233	4.90664
2.009	1.29223		30.018	19.4294	4.93356
2.011	1.33507		30.019	19.5331	4.95991
2.012	1.37732		30.021	19.6378	4.98648
2.014	1.41988		30.023	19.7451	5.01374
2.016	1.4635		30.024	19.8523	5.04096
2.017	1.50762		30.026	19.9607	5.06849
2.019	1.55242		30.028	20.0708	5.09643
2.021	1.59613		30.029	20.1766	5.12329
2.022	1.6386		30.031	20.2845	5.15069
2.024	1.68085		30.033	20.3935	5.17839
2.026	1.72133		30.034	20.5031	5.2062
2.027	1.76433		30.036	20.6123	5.23395
2.029	1.8066		30.038	20.7198	5.26124
2.031	1.84708		30.039	20.8298	5.28917
2.032	1.88571		30.041	20.9394	5.31699
2.034	1.92447		30.043	21.0501	5.3451
2.035	1.96328		30.044	21.1596	5.37292
2.037	2.00195		30.046	21.2707	5.40112
2.039	2.03871		30.048	21.3808	5.42909
2.04	2.07856		30.049	21.491	5.45706
2.042	2.11491		30.051	21.6015	5.48511
2.044	2.15072		30.053	21.7133	5.51351
2.045	2.18568		30.054	21.824	5.54162
2.047	2.22488		30.056	21.9368	5.57025
2.049	2.26343		30.058	22.0498	5.59896
2.05	2.3015		30.059	22.1626	5.6276
2.052	2.33773		30.061	22.2759	5.65636
2.054	2.37489		30.063	22.3901	5.68536
2.055	2.41433		30.064	22.5033	5.71412
2.057	2.45352		30.066	22.6193	5.74357
2.059	2.49368		30.068	22.7352	5.77299
2.06	2.53135		30.069	22.851	5.8024
2.062	2.56808		30.071	22.9672	5.83191
2.064	2.60701		30.073	23.0852	5.86188
2.065	2.64575		30.074	23.2023	5.8916
2.067	2.68391		30.076	23.3192	5.92129
2.069	2.7217		30.078	23.4374	5.9513
2.07	2.75961		30.079	23.5538	5.98086
2.072	2.79635		30.081	23.6723	6.01095
2.074	2.83278		30.083	23.7915	6.0412
2.075	2.8712		30.084	23.9109	6.07154
2.077	2.90742		30.086	24.0324	6.10237
2.079	2.94078		30.087	24.1541	6.13329
2.08	2.97925		30.089	24.2756	6.16414
2.082	3.01587		30.091	24.3963	6.19478
2.084	3.05443		30.092	24.5174	6.22554
2.085	3.09086		30.094	24.6397	6.25659
2.087	3.12579		30.096	24.7648	6.28837
2.089	3.16008		30.097	24.8896	6.32005
2.09	3.19666		30.099	25.0142	6.35169
2.092	3.23382		30.101	25.1383	6.38319
2.094	3.27079		30.102	25.2633	6.41493
2.095	3.30585		30.104	25.3897	6.44702
2.097	3.34098		30.106	25.5137	6.47851
2.099	3.37636		30.107	25.6388	6.51028
2.1	3.41066		30.109	25.7646	6.54223
2.102	3.44247		30.111	25.8909	6.57429
2.104	3.47436		30.112	26.0185	6.60669
2.105	3.50548		30.114	26.1461	6.63909
2.107	3.53616		30.116	26.2747	6.67175
2.108	3.56654		30.117	26.4048	6.70479
2.11	3.59633		30.119	26.536	6.7381
2.112	3.62973		30.121	26.6684	6.77174
2.113	3.66198		30.122	26.7999	6.80511
2.115	3.69421		30.124	26.9327	6.83883
2.117	3.7243		30.126	27.0659	6.87265
2.118	3.75367		30.127	27.1986	6.90635
2.12	3.78452		30.129	27.3318	6.94018
2.122	3.8149		30.131	27.4655	6.97413
2.123	3.84522		30.132	27.5998	7.00824
2.125	3.87628		30.134	27.7341	7.04234
2.127	3.90605		30.136	27.8688	7.07653
2.128	3.93084		30.137	28.0047	7.11104
2.13	3.95043		30.139	28.142	7.1459
2.132	3.96825		30.141	28.279	7.18069
2.133	3.98717		30.142	28.4154	7.21532
2.135	4.00712		30.144	28.5532	7.25031
2.137	4.02718		30.146	28.6912	7.28535
2.138	4.04554		30.147	28.8299	7.32057
2.14	4.06315		30.149	28.9687	7.35582
2.142	4.08089		30.151	29.1067	7.39087
2.143	4.09858		30.152	29.2448	7.42593
2.145	4.11741		30.154	29.3847	7.46145
2.147	4.13613		30.156	29.5258	7.49728
2.148	4.15237		30.157	29.6658	7.53283
2.15	4.16873		30.159	29.8068	7.56863
2.152	4.18672		30.16	29.9484	7.60459
2.153	4.20374		30.162	30.0898	7.64049
2.155	4.2199		30.164	30.2302	7.67615
2.157	4.23989		30.165	30.3714	7.712
2.158	4.25704		30.167	30.5152	7.7485
2.16	4.27336		30.169	30.6588	7.78499
2.162	4.28902		30.17	30.8019	7.82132
2.163	4.30399		30.172	30.9451	7.85768
2.165	4.31942		30.174	31.0892	7.89428
2.167	4.33386		30.175	31.2345	7.93115
2.168	4.34981		30.177	31.3804	7.9682
2.17	4.3651		30.179	31.5257	8.0051
2.172	4.38093		30.18	31.6696	8.04164
2.173	4.39549		30.182	31.8135	8.07818
2.175	4.40689		30.184	31.9578	8.11483
2.176	4.4192		30.185	32.105	8.1522
2.178	4.43226		30.187	32.2527	8.18971
2.18	4.44407		30.189	32.4003	8.22718
2.181	4.45227		30.19	32.5476	8.26458
2.183	4.45736		30.192	32.6953	8.30209
2.185	4.46214		30.194	32.8445	8.33997
2.186	4.46639		30.195	32.9933	8.37775
2.188	4.47078		30.197	33.1415	8.41539
2.19	4.47611		30.199	33.2899	8.45307
2.191	4.48114		30.2	33.4386	8.49083
2.193	4.48577		30.202	33.5876	8.52867
2.195	4.48839		30.204	33.7366	8.56649
2.196	4.49052		30.205	33.8856	8.60434
2.198	4.49309		30.207	34.0353	8.64236
2.2	4.49718		30.209	34.1864	8.68071
2.201	4.5012		30.21	34.3378	8.71915
2.203	4.50408		30.212	34.49	8.75782
2.205	4.50782		30.214	34.6426	8.79656
2.206	4.51024		30.215	34.7942	8.83505
2.208	4.51195		30.217	34.9461	8.87362
2.21	4.51634		30.219	35.0989	8.91241
2.211	4.52327		30.22	35.2515	8.95118
2.213	4.53288		30.222	35.4035	8.98977
2.215	4.54224		30.224	35.5554	9.02835
2.216	4.55017		30.225	35.7074	9.06694
2.218	4.56033		30.227	35.8597	9.10561
2.22	4.56972		30.229	36.013	9.14454
2.221	4.5771		30.23	36.1665	9.18351
2.223	4.58502		30.232	36.3191	9.22226
2.225	4.59323		30.234	36.4744	9.26169
2.226	4.60159		30.235	36.6301	9.30122
2.228	4.60858		30.237	36.7858	9.34077
2.23	4.61548		30.238	36.9412	9.38022
2.231	4.62228		30.24	37.0971	9.41982
2.233	4.62937		30.242	37.2531	9.45943
2.235	4.63679		30.243	37.4082	9.4988
2.236	4.64315		30.245	37.5637	9.53829
2.238	4.64887		30.247	37.7203	9.57805
2.24	4.65295		30.248	37.8759	9.61756
2.241	4.65703		30.25	38.0324	9.6573
2.243	4.66204		30.252	38.1878	9.69677
2.245	4.66707		30.253	38.3424	9.73603
2.246	4.67168		30.255	38.498	9.77554
2.248	4.67604		30.257	38.6551	9.81543
2.249	4.68032		30.258	38.8087	9.85443
2.251	4.68346		30.26	38.9611	9.89312
2.253	4.68598		30.262	39.117	9.9327
2.254	4.68798		30.263	39.2723	9.97215
2.256	4.69011		30.265	39.4292	10.012
2.258	4.69331		30.267	39.586	10.0518
2.259	4.69583		30.268	39.7398	10.0908
2.261	4.69767		30.27	39.8968	10.1307
2.263	4.70187		30.272	40.0544	10.1707
2.264	4.7085		30.273	40.2113	10.2106
2.266	4.71526		30.275	40.3688	10.2506
2.268	4.72145		30.277	40.5256	10.2904
2.269	4.72854		30.278	40.6819	10.3301
2.271	4.73862		30.28	40.839	10.37
2.273	4.74885		30.282	40.9959	10.4098
2.274	4.75763		30.283	41.1514	10.4493
2.276	4.76647		30.285	41.3067	10.4887
2.278	4.77512		30.287	41.4636	10.5286
2.279	4.78251		30.288	41.6182	10.5678
2.281	4.78982		30.29	41.7727	10.607
2.283	4.79756		30.292	41.9272	10.6463
2.284	4.80508		30.293	42.0815	10.6855
2.286	4.81166		30.295	42.2358	10.7246
2.288	4.81733		30.297	42.39	10.7638
2.289	4.82272		30.298	42.5457	10.8033
2.291	4.82916		30.3	42.698	10.842
2.293	4.83459		30.302	42.8521	10.8811
2.294	4.84041		30.303	43.0038	10.9197
2.296	4.8491		30.305	43.1574	10.9587
2.298	4.85576		30.307	43.31	10.9974
2.299	4.86307		30.308	43.4623	11.0361
2.301	4.86988		30.31	43.6151	11.0749
2.303	4.87458		30.311	43.767	11.1134
2.304	4.88091		30.313	43.919	11.1521
2.306	4.88821		30.315	44.0712	11.1907
2.308	4.89471		30.316	44.2213	11.2288
2.309	4.90069		30.318	44.3733	11.2674
2.311	4.90752		30.32	44.5236	11.3056
2.313	4.91333		30.321	44.6731	11.3435
2.314	4.91806		30.323	44.8237	11.3818
2.316	4.92535		30.325	44.975	11.4202
2.318	4.93165		30.326	45.1255	11.4584
2.319	4.93618		30.328	45.2758	11.4966
2.321	4.94176		30.33	45.4246	11.5343
2.322	4.94682		30.331	45.5735	11.5722
2.324	4.95193		30.333	45.7249	11.6106
2.326	4.95828		30.335	45.8748	11.6487
2.327	4.96315		30.336	46.0197	11.6855
2.329	4.96772		30.338	46.1687	11.7233
2.331	4.97221		30.34	46.3157	11.7606
2.332	4.97639		30.341	46.4618	11.7977
2.334	4.98196		30.343	46.6068	11.8345
2.336	4.98826		30.345	46.7542	11.872
2.337	4.99478		30.346	46.9017	11.9094
2.339	5.0004		30.348	47.0486	11.9467
2.341	5.00633		30.35	47.1937	11.9836
2.342	5.01245		30.351	47.3402	12.0208
2.344	5.01821		30.353	47.486	12.0578
2.346	5.02335		30.355	47.6315	12.0947
2.347	5.02706		30.356	47.775	12.1312
2.349	5.0329		30.358	47.9186	12.1676
2.351	5.04008		30.36	48.0612	12.2038
2.352	5.04622		30.361	48.2042	12.2401
2.354	5.05112		30.363	48.3486	12.2768
2.356	5.05456		30.365	48.4926	12.3134
2.357	5.0586		30.366	48.6361	12.3498
2.359	5.06366		30.368	48.7808	12.3866
2.361	5.06715		30.37	48.9251	12.4232
2.362	5.07311		30.371	49.0683	12.4596
2.364	5.07908		30.373	49.2121	12.4961
2.366	5.084		30.375	49.3567	12.5328
2.367	5.0891		30.376	49.5004	12.5693
2.369	5.0956		30.378	49.6437	12.6057
2.371	5.10304		30.38	49.7869	12.642
2.372	5.10849		30.381	49.9286	12.678
2.374	5.11393		30.383	50.0711	12.7142
2.376	5.1189		30.385	50.2149	12.7507
2.377	5.12398		30.386	50.3562	12.7866
2.379	5.1286		30.388	50.4999	12.8231
2.381	5.13408		30.389	50.6426	12.8593
2.382	5.14097		30.391	50.7856	12.8956
2.384	5.14568		30.393	50.9277	12.9317
2.386	5.15123		30.394	51.0691	12.9676
2.387	5.15639		30.396	51.2105	13.0035
2.389	5.16238		30.398	51.3514	13.0393
2.39	5.16813		30.399	51.4947	13.0757
2.392	5.1719		30.401	51.6341	13.1111
2.394	5.17633		30.403	51.7747	13.1468
2.395	5.18059		30.404	51.9148	13.1824
2.397	5.18638		30.406	52.0532	13.2175
2.399	5.18963		30.408	52.1914	13.2526
2.4	5.1918		30.409	52.3291	13.2876
2.402	5.19675		30.411	52.4674	13.3227
2.404	5.2007		30.413	52.6046	13.3575
2.405	5.20368		30.414	52.7412	13.3922
2.407	5.20943		30.416	52.8766	13.4266
2.409	5.21266		30.418	53.0125	13.4611
2.41	5.21823		30.419	53.1489	13.4957
2.412	5.22366		30.421	53.2837	13.53
2.414	5.229		30.423	53.4195	13.5645
2.415	5.234		30.424	53.5559	13.5991
2.417	5.23871		30.426	53.6919	13.6336
2.419	5.24254		30.428	53.827	13.6679
2.42	5.24586		30.429	53.9629	13.7024
2.422	5.25028		30.431	54.1003	13.7373
2.424	5.2556		30.433	54.2344	13.7714
2.425	5.25861		30.434	54.3667	13.805
2.427	5.26228		30.436	54.4986	13.8384
2.429	5.26577		30.438	54.6302	13.8719
2.43	5.26885		30.439	54.7618	13.9053
2.432	5.27413		30.441	54.8949	13.9391
2.434	5.27826		30.443	55.0282	13.9729
2.435	5.28313		30.444	55.1591	14.0062
2.437	5.28659		30.446	55.2891	14.0392
2.439	5.29065		30.448	55.4187	14.0721
2.44	5.29424		30.449	55.5476	14.1048
2.442	5.29785		30.451	55.6767	14.1376
2.444	5.30225		30.453	55.8047	14.1701
2.445	5.30516		30.454	55.9328	14.2026
2.447	5.30846		30.456	56.0608	14.2351
2.449	5.31234		30.458	56.1875	14.2673
2.45	5.31412		30.459	56.3111	14.2987
2.452	5.31717		30.461	56.4343	14.33
2.454	5.3186		30.463	56.5584	14.3615
2.455	5.3238		30.464	56.6799	14.3923
2.457	5.32931		30.466	56.8022	14.4234
2.459	5.33345		30.467	56.9244	14.4544
2.46	5.33772		30.469	57.0478	14.4857
2.462	5.33989		30.471	57.1707	14.517
2.463	5.34323		30.472	57.2918	14.5477
2.465	5.34549		30.474	57.4121	14.5783
2.467	5.34818		30.476	57.5304	14.6083
2.468	5.3521		30.477	57.6493	14.6385
2.47	5.35719		30.479	57.7679	14.6686
2.472	5.35859		30.481	57.8859	14.6986
2.473	5.36042		30.482	58.002	14.728
2.475	5.36423		30.484	58.1178	14.7574
2.477	5.36826		30.486	58.2329	14.7867
2.478	5.37168		30.487	58.3466	14.8156
2.48	5.37365		30.489	58.4612	14.8446
2.482	5.37698		30.491	58.5731	14.8731
2.483	5.37951		30.492	58.6852	14.9015
2.485	5.38307		30.494	58.7976	14.9301
2.487	5.38799		30.496	58.9085	14.9582
2.488	5.39289		30.497	59.0183	14.9861
2.49	5.39547		30.499	59.1288	15.0142
2.492	5.39829		30.501	59.2395	15.0423
2.493	5.40124		30.502	59.3483	15.0699
2.495	5.40529		30.504	59.4566	15.0974
2.497	5.40726		30.506	59.564	15.1247
2.498	5.40935		30.507	59.6701	15.1516
2.5	5.41156		30.509	59.7764	15.1786
2.502	5.41458		30.511	59.8824	15.2055
2.503	5.41709		30.512	59.9864	15.2319
2.505	5.41864		30.514	60.0881	15.2578
2.507	5.41915		30.516	60.1906	15.2838
2.508	5.42248		30.517	60.2923	15.3096
2.51	5.42467		30.519	60.3939	15.3354
2.512	5.42779		30.521	60.4961	15.3614
2.513	5.4311		30.522	60.598	15.3872
2.515	5.43265		30.524	60.699	15.4129
2.517	5.43434		30.526	60.7983	15.4381
2.518	5.43644		30.527	60.8975	15.4633
2.52	5.44011		30.529	60.9976	15.4887
2.522	5.44295		30.531	61.0974	15.514
2.523	5.44589		30.532	61.1953	15.5389
2.525	5.44791		30.534	61.2934	15.5638
2.527	5.45034		30.536	61.3916	15.5888
2.528	5.45386		30.537	61.4882	15.6133
2.53	5.45751		30.539	61.585	15.6378
2.532	5.46076		30.54	61.681	15.6622
2.533	5.46366		30.542	61.777	15.6866
2.535	5.46524		30.544	61.8732	15.711
2.536	5.46801		30.545	61.9688	15.7353
2.538	5.47063		30.547	62.0645	15.7596
2.54	5.47434		30.549	62.1594	15.7837
2.541	5.47725		30.55	62.2527	15.8074
2.543	5.48019		30.552	62.3454	15.8309
2.545	5.48393		30.554	62.4366	15.8541
2.546	5.48703		30.555	62.5268	15.877
2.548	5.49041		30.557	62.6177	15.9001
2.55	5.49327		30.559	62.7083	15.9231
2.551	5.49579		30.56	62.7971	15.9456
2.553	5.49842		30.562	62.8854	15.968
2.555	5.50157		30.564	62.9736	15.9904
2.556	5.50458		30.565	63.0614	16.0128
2.558	5.50751		30.567	63.1479	16.0347
2.56	5.50924		30.569	63.2339	16.0565
2.561	5.51195		30.57	63.3208	16.0786
2.563	5.51538		30.572	63.4056	16.1002
2.565	5.51952		30.574	63.4895	16.1214
2.566	5.52287		30.575	63.5724	16.1425
2.568	5.52522		30.577	63.6553	16.1635
2.57	5.52713		30.579	63.7392	16.1848
2.571	5.52974		30.58	63.8227	16.2061
2.573	5.53308		30.582	63.9063	16.2273
2.575	5.53667		30.584	63.9891	16.2483
2.576	5.53971		30.585	64.0708	16.2691
2.578	5.54134		30.587	64.1523	16.2897
2.58	5.54432		30.589	64.2334	16.3103
2.581	5.54869		30.59	64.314	16.3308
2.583	5.553		30.592	64.394	16.3511
2.585	5.55812		30.594	64.4724	16.371
2.586	5.56231		30.595	64.55	16.3907
2.588	5.56511		30.597	64.6283	16.4106
2.59	5.56832		30.599	64.7064	16.4304
2.591	5.5708		30.6	64.7828	16.4498
2.593	5.57407		30.602	64.8592	16.4693
2.595	5.5771		30.604	64.9342	16.4883
2.596	5.57892		30.605	65.0098	16.5075
2.598	5.58131		30.607	65.0847	16.5265
2.6	5.58559		30.609	65.1592	16.5454
2.601	5.58941		30.61	65.2328	16.5641
2.603	5.5912		30.612	65.3054	16.5826
2.604	5.59328		30.614	65.3784	16.6011
2.606	5.59526		30.615	65.4507	16.6194
2.608	5.59641		30.617	65.5232	16.6379
2.609	5.59816		30.618	65.594	16.6558
2.611	5.59978		30.62	65.6646	16.6738
2.613	5.60116		30.622	65.7349	16.6916
2.614	5.60253		30.623	65.8048	16.7093
2.616	5.60466		30.625	65.8752	16.7272
2.618	5.60778		30.627	65.9439	16.7447
2.619	5.60997		30.628	66.0117	16.7619
2.621	5.61075		30.63	66.0786	16.7789
2.623	5.61018		30.632	66.1452	16.7958
2.624	5.61025		30.633	66.2107	16.8124
2.626	5.6115		30.635	66.2756	16.8289
2.628	5.61245		30.637	66.3403	16.8453
2.629	5.61349		30.638	66.4041	16.8615
2.631	5.61538		30.64	66.4668	16.8774
2.633	5.61754		30.642	66.5283	16.8931
2.634	5.61827		30.643	66.5897	16.9087
2.636	5.61857		30.645	66.6508	16.9242
2.638	5.62109		30.647	66.7115	16.9396
2.639	5.62339		30.648	66.773	16.9552
2.641	5.62331		30.65	66.8325	16.9703
2.643	5.62421		30.652	66.8926	16.9856
2.644	5.6251		30.653	66.9501	17.0002
2.646	5.62614		30.655	67.0101	17.0154
2.648	5.6274		30.657	67.0692	17.0304
2.649	5.62821		30.658	67.1263	17.0449
2.651	5.63064		30.66	67.1842	17.0596
2.653	5.63291		30.662	67.2405	17.0739
2.654	5.63469		30.663	67.2941	17.0875
2.656	5.63571		30.665	67.3485	17.1014
2.658	5.63613		30.667	67.4023	17.115
2.659	5.63749		30.668	67.4555	17.1285
2.661	5.63912		30.67	67.5079	17.1418
2.663	5.64093		30.672	67.5608	17.1552
2.664	5.64154		30.673	67.612	17.1682
2.666	5.64119		30.675	67.6636	17.1814
2.668	5.64061		30.677	67.7151	17.1944
2.669	5.64014		30.678	67.7664	17.2075
2.671	5.6431		30.68	67.817	17.2203
2.673	5.64664		30.682	67.8673	17.2331
2.674	5.64736		30.683	67.9174	17.2458
2.676	5.64874		30.685	67.9679	17.2586
2.677	5.65008		30.687	68.0186	17.2715
2.679	5.65231		30.688	68.0654	17.2834
2.681	5.65429		30.69	68.1131	17.2955
2.682	5.65545		30.691	68.1598	17.3073
2.684	5.65597		30.693	68.2061	17.3191
2.686	5.65901		30.695	68.2526	17.3309
2.687	5.66167		30.696	68.2967	17.3421
2.689	5.66338		30.698	68.3416	17.3535
2.691	5.66703		30.7	68.3854	17.3646
2.692	5.67263		30.701	68.4271	17.3752
2.694	5.67426		30.703	68.4685	17.3857
2.696	5.67684		30.705	68.51	17.3963
2.697	5.6782		30.706	68.5516	17.4068
2.699	5.68211		30.708	68.5905	17.4167
2.701	5.68522		30.71	68.6303	17.4268
2.702	5.68839		30.711	68.6682	17.4364
2.704	5.69116		30.713	68.7055	17.4459
2.706	5.69475		30.715	68.7437	17.4556
2.707	5.69809		30.716	68.782	17.4654
2.709	5.70161		30.718	68.8204	17.4751
2.711	5.70537		30.72	68.8564	17.4842
2.712	5.70834		30.721	68.8915	17.4931
2.714	5.71084		30.723	68.9248	17.5016
2.716	5.71274		30.725	68.961	17.5108
2.717	5.71569		30.726	68.9953	17.5195
2.719	5.71894		30.728	69.0286	17.5279
2.721	5.72037		30.73	69.0608	17.5361
2.722	5.72131		30.731	69.0926	17.5442
2.724	5.72571		30.733	69.1245	17.5523
2.726	5.72869		30.735	69.1555	17.5602
2.727	5.7321		30.736	69.1862	17.568
2.729	5.73521		30.738	69.2163	17.5756
2.731	5.73731		30.74	69.2435	17.5825
2.732	5.73975		30.741	69.2715	17.5896
2.734	5.74141		30.743	69.2976	17.5963
2.736	5.74314		30.745	69.3236	17.6029
2.737	5.74538		30.746	69.3497	17.6095
2.739	5.74767		30.748	69.3729	17.6154
2.741	5.75003		30.75	69.3965	17.6214
2.742	5.7525		30.751	69.4189	17.6271
2.744	5.75556		30.753	69.4429	17.6332
2.746	5.75921		30.755	69.4648	17.6387
2.747	5.76043		30.756	69.4845	17.6437
2.749	5.76358		30.758	69.5021	17.6482
2.75	5.76533		30.76	69.5183	17.6523
2.752	5.76754		30.761	69.5338	17.6562
2.754	5.77031		30.763	69.5473	17.6597
2.755	5.77145		30.765	69.5617	17.6633
2.757	5.77437		30.766	69.5742	17.6665
2.759	5.77815		30.768	69.5855	17.6694
2.76	5.78271		30.769	69.5951	17.6718
2.762	5.7856		30.771	69.6047	17.6742
2.764	5.78889		30.773	69.6132	17.6764
2.765	5.79233		30.774	69.6199	17.6781
2.767	5.79484		30.776	69.6256	17.6795
2.769	5.7974		30.778	69.631	17.6809
2.77	5.79962		30.779	69.6355	17.6821
2.772	5.80232		30.781	69.6388	17.6829
2.774	5.80589		30.783	69.6415	17.6836
2.775	5.80474		30.784	69.6428	17.6839
2.777	5.80766		30.786	69.6429	17.6839
2.779	5.80912		30.788	69.6417	17.6836
2.78	5.81378		30.789	69.6383	17.6828
2.782	5.81432		30.791	69.6352	17.682
2.784	5.81487		30.793	69.6306	17.6808
2.785	5.81484		30.794	69.6254	17.6795
2.787	5.81588		30.796	69.6189	17.6778
2.789	5.81763		30.798	69.6105	17.6757
2.79	5.81877		30.799	69.6011	17.6733
2.792	5.81806		30.801	69.5924	17.6711
2.794	5.81774		30.803	69.5841	17.669
2.795	5.81769		30.804	69.5725	17.6661
2.797	5.81829		30.806	69.5593	17.6627
2.799	5.82023		30.808	69.5445	17.6589
2.8	5.82004		30.809	69.5287	17.655
2.802	5.82115		30.811	69.5125	17.6508
2.804	5.82264		30.813	69.4951	17.6464
2.805	5.82466		30.814	69.4759	17.6415
2.807	5.8262		30.816	69.4537	17.6359
2.809	5.82859		30.818	69.4305	17.63
2.81	5.82828		30.819	69.4056	17.6237
2.812	5.8289		30.821	69.3795	17.6171
2.814	5.82935		30.823	69.3537	17.6105
2.815	5.82985		30.824	69.3264	17.6036
2.817	5.83267		30.826	69.2997	17.5968
2.818	5.83408		30.828	69.2714	17.5896
2.82	5.83473		30.829	69.241	17.5819
2.822	5.83618		30.831	69.2121	17.5745
2.823	5.8373		30.833	69.1825	17.567
2.825	5.83869		30.834	69.1508	17.559
2.827	5.83988		30.836	69.1166	17.5503
2.828	5.83902		30.838	69.0811	17.5413
2.83	5.84244		30.839	69.046	17.5324
2.832	5.84469		30.841	69.0116	17.5236
2.833	5.84753		30.843	68.9765	17.5147
2.835	5.84968		30.844	68.9394	17.5053
2.837	5.85018		30.846	68.9026	17.496
2.838	5.85028		30.847	68.8642	17.4862
2.84	5.85168		30.849	68.8247	17.4762
2.842	5.85212		30.851	68.7834	17.4657
2.843	5.85177		30.852	68.7408	17.4549
2.845	5.8517		30.854	68.6986	17.4442
2.847	5.85073		30.856	68.6552	17.4331
2.848	5.85014		30.857	68.6104	17.4218
2.85	5.85115		30.859	68.5645	17.4101
2.852	5.8523		30.861	68.5176	17.3982
2.853	5.85177		30.862	68.4689	17.3858
2.855	5.85234		30.864	68.4192	17.3732
2.857	5.85278		30.866	68.3683	17.3603
2.858	5.85242		30.867	68.3168	17.3472
2.86	5.85308		30.869	68.2646	17.334
2.862	5.85507		30.871	68.2111	17.3204
2.863	5.85565		30.872	68.1572	17.3067
2.865	5.85688		30.874	68.1039	17.2932
2.867	5.85845		30.876	68.0494	17.2793
2.868	5.85981		30.877	67.9944	17.2653
2.87	5.86178		30.879	67.941	17.2518
2.872	5.86286		30.881	67.8858	17.2378
2.873	5.86553		30.882	67.826	17.2226
2.875	5.86891		30.884	67.765	17.2071
2.877	5.87127		30.886	67.7037	17.1915
2.878	5.87334		30.887	67.6426	17.176
2.88	5.87596		30.889	67.5825	17.1608
2.882	5.87745		30.891	67.5212	17.1452
2.883	5.88093		30.892	67.4578	17.1291
2.885	5.88361		30.894	67.3937	17.1128
2.887	5.88553		30.896	67.3291	17.0964
2.888	5.88609		30.897	67.2627	17.0796
2.89	5.88639		30.899	67.1971	17.0629
2.891	5.88657		30.901	67.1325	17.0465
2.893	5.88844		30.902	67.0654	17.0295
2.895	5.88936		30.904	66.9973	17.0122
2.896	5.89073		30.906	66.9297	16.995
2.898	5.89204		30.907	66.8613	16.9776
2.9	5.89168		30.909	66.7909	16.9597
2.901	5.89232		30.911	66.7196	16.9416
2.903	5.89348		30.912	66.6481	16.9235
2.905	5.89503		30.914	66.5759	16.9052
2.906	5.89758		30.916	66.5017	16.8863
2.908	5.89971		30.917	66.4258	16.867
2.91	5.90076		30.919	66.3507	16.848
2.911	5.90298		30.92	66.2764	16.8291
2.913	5.90385		30.922	66.2014	16.8101
2.915	5.90622		30.924	66.1259	16.7909
2.916	5.90782		30.925	66.0493	16.7714
2.918	5.90887		30.927	65.9714	16.7517
2.92	5.91026		30.929	65.8919	16.7315
2.921	5.91251		30.93	65.8115	16.7111
2.923	5.91512		30.932	65.7314	16.6907
2.925	5.91792		30.934	65.6515	16.6704
2.926	5.92114		30.935	65.5715	16.6501
2.928	5.9232		30.937	65.4911	16.6297
2.93	5.92533		30.939	65.4106	16.6093
2.931	5.92709		30.94	65.329	16.5885
2.933	5.92849		30.942	65.247	16.5677
2.935	5.92985		30.944	65.165	16.5469
2.936	5.93138		30.945	65.0821	16.5259
2.938	5.9318		30.947	64.9996	16.5049
2.94	5.93294		30.949	64.916	16.4837
2.941	5.93512		30.95	64.8329	16.4626
2.943	5.93659		30.952	64.7517	16.442
2.945	5.93849		30.954	64.6719	16.4217
2.946	5.94034		30.955	64.589	16.4007
2.948	5.94297		30.957	64.5048	16.3793
2.95	5.94567		30.959	64.4198	16.3577
2.951	5.94764		30.96	64.3339	16.3359
2.953	5.94926		30.962	64.2461	16.3136
2.955	5.95152		30.964	64.1584	16.2913
2.956	5.95234		30.965	64.0727	16.2695
2.958	5.95257		30.967	63.9868	16.2477
2.96	5.95439		30.969	63.8976	16.2251
2.961	5.95573		30.97	63.8072	16.2021
2.963	5.95645		30.972	63.7173	16.1793
2.964	5.95618		30.974	63.6277	16.1565
2.966	5.95567		30.975	63.5367	16.1334
2.968	5.95669		30.977	63.4468	16.1106
2.969	5.95835		30.979	63.3574	16.0879
2.971	5.95949		30.98	63.2654	16.0645
2.973	5.96057		30.982	63.1737	16.0413
2.974	5.96251		30.984	63.0826	16.0181
2.976	5.9644		30.985	62.9911	15.9949
2.978	5.96642		30.987	62.9015	15.9721
2.979	5.96867		30.989	62.8103	15.949
2.981	5.97007		30.99	62.7176	15.9254
2.983	5.97197		30.992	62.6259	15.9022
2.984	5.97393		30.994	62.5338	15.8788
2.986	5.97523		30.995	62.4418	15.8554
2.988	5.97583		30.997	62.348	15.8316
2.989	5.97564		30.998	62.255	15.808
2.991	5.97557		31	62.1624	15.7845
2.993	5.97631		31.002	62.0709	15.7612
2.994	5.97615		31.003	61.9775	15.7375
2.996	5.97461		31.005	61.8825	15.7134
2.998	5.97248		31.007	61.787	15.6891
2.999	5.97055		31.008	61.6902	15.6646
3.001	5.96965		31.01	61.5952	15.6404
3.003	5.9694		31.012	61.5008	15.6165
3.004	5.96885		31.013	61.4061	15.5924
3.006	5.96751		31.015	61.3095	15.5679
3.008	5.96586		31.017	61.2133	15.5435
3.009	5.96277		31.018	61.1148	15.5185
3.011	5.96086		31.02	61.0179	15.4939
3.013	5.96257		31.022	60.9201	15.469
3.014	5.96411		31.023	60.8196	15.4435
3.016	5.96284		31.025	60.7207	15.4184
3.018	5.96158		31.027	60.6224	15.3934
3.019	5.96133		31.028	60.5243	15.3685
3.021	5.96399		31.03	60.4246	15.3432
3.023	5.96609		31.032	60.3245	15.3178
3.024	5.96572		31.033	60.2246	15.2924
3.026	5.96582		31.035	60.1256	15.2673
3.028	5.96607		31.037	60.0265	15.2421
3.029	5.96462		31.038	59.9228	15.2158
3.031	5.96239		31.04	59.82	15.1897
3.032	5.95961		31.042	59.7179	15.1638
3.034	5.95885		31.043	59.6148	15.1376
3.036	5.95842		31.045	59.5122	15.1115
3.037	5.9569		31.047	59.41	15.0856
3.039	5.95531		31.048	59.3055	15.059
3.041	5.95475		31.05	59.2013	15.0326
3.042	5.95414		31.052	59.0975	15.0062
3.044	5.95292		31.053	58.9921	14.9795
3.046	5.95353		31.055	58.8877	14.9529
3.047	5.95254		31.057	58.7827	14.9263
3.049	5.95271		31.058	58.6793	14.9
3.051	5.95211		31.06	58.574	14.8733
3.052	5.94907		31.062	58.4663	14.8459
3.054	5.94838		31.063	58.3587	14.8186
3.056	5.94896		31.065	58.2538	14.792
3.057	5.94859		31.067	58.1464	14.7647
3.059	5.94817		31.068	58.0383	14.7373
3.061	5.94815		31.07	57.9315	14.7102
3.062	5.94715		31.071	57.8214	14.6822
3.064	5.94618		31.073	57.7115	14.6543
3.066	5.94627		31.075	57.6012	14.6263
3.067	5.94573		31.076	57.4905	14.5982
3.069	5.94349		31.078	57.3798	14.57
3.071	5.94198		31.08	57.2683	14.5417
3.072	5.94127		31.081	57.1575	14.5136
3.074	5.94172		31.083	57.0461	14.4853
3.076	5.94229		31.085	56.9332	14.4566
3.077	5.94252		31.086	56.8205	14.428
3.079	5.94336		31.088	56.708	14.3995
3.081	5.94457		31.09	56.594	14.3705
3.082	5.94487		31.091	56.4799	14.3416
3.084	5.94618		31.093	56.3661	14.3127
3.086	5.94703		31.095	56.2509	14.2834
3.087	5.94815		31.096	56.1354	14.2541
3.089	5.94898		31.098	56.0192	14.2246
3.091	5.94982		31.1	55.903	14.1951
3.092	5.95135		31.101	55.7881	14.1659
3.094	5.95195		31.103	55.67	14.1359
3.096	5.95178		31.105	55.5529	14.1062
3.097	5.94968		31.106	55.4369	14.0767
3.099	5.95149		31.108	55.3195	14.0469
3.101	5.95214		31.11	55.2021	14.0171
3.102	5.95347		31.111	55.0814	13.9864
3.104	5.95331		31.113	54.9648	13.9568
3.105	5.95308		31.115	54.8492	13.9275
3.107	5.95356		31.116	54.732	13.8977
3.109	5.95586		31.118	54.6125	13.8674
3.11	5.95521		31.12	54.4911	13.8366
3.112	5.95553		31.121	54.374	13.8068
3.114	5.95709		31.123	54.2589	13.7776
3.115	5.95789		31.125	54.1412	13.7477
3.117	5.95817		31.126	54.0212	13.7172
3.119	5.95838		31.128	53.9002	13.6865
3.12	5.96172		31.13	53.779	13.6557
3.122	5.96121		31.131	53.6574	13.6248
3.124	5.96181		31.133	53.5356	13.5939
3.125	5.96114		31.135	53.4145	13.5632
3.127	5.96234		31.136	53.2948	13.5328
3.129	5.96353		31.138	53.1737	13.502
3.13	5.9646		31.14	53.0524	13.4712
3.132	5.96611		31.141	52.93	13.4402
3.134	5.96467		31.143	52.8082	13.4092
3.135	5.96646		31.145	52.6878	13.3786
3.137	5.96669		31.146	52.5673	13.348
3.139	5.96647		31.148	52.4452	13.317
3.14	5.96697		31.149	52.3214	13.2856
3.142	5.96581		31.151	52.1994	13.2546
3.144	5.96553		31.153	52.0764	13.2234
3.145	5.96468		31.154	51.9556	13.1927
3.147	5.96476		31.156	51.8346	13.162
3.149	5.96619		31.158	51.7131	13.1312
3.15	5.96513		31.159	51.5906	13.1001
3.152	5.96644		31.161	51.4682	13.069
3.154	5.96719		31.163	51.3464	13.038
3.155	5.969		31.164	51.2229	13.0067
3.157	5.9687		31.166	51.1008	12.9757
3.159	5.96669		31.168	50.9783	12.9446
3.16	5.96613		31.169	50.8544	12.9131
3.162	5.9676		31.171	50.7326	12.8822
3.164	5.96686		31.173	50.612	12.8515
3.165	5.96842		31.174	50.49	12.8206
3.167	5.9686		31.176	50.3679	12.7896
3.169	5.96875		31.178	50.2458	12.7586
3.17	5.96732		31.179	50.1229	12.7274
3.172	5.96761		31.181	50.0005	12.6963
3.174	5.96885		31.183	49.8791	12.6655
3.175	5.96601		31.184	49.7568	12.6344
3.177	5.9661		31.186	49.6342	12.6033
3.178	5.96443		31.188	49.5122	12.5723
3.18	5.96334		31.189	49.3896	12.5412
3.182	5.96306		31.191	49.2699	12.5108
3.183	5.96401		31.193	49.1506	12.4805
3.185	5.96365		31.194	49.0292	12.4496
3.187	5.96266		31.196	48.9082	12.4189
3.188	5.96073		31.198	48.7854	12.3877
3.19	5.9606		31.199	48.6617	12.3563
3.192	5.95965		31.201	48.5398	12.3254
3.193	5.95936		31.203	48.4177	12.2944
3.195	5.95854		31.204	48.2952	12.2633
3.197	5.95761		31.206	48.1728	12.2322
3.198	5.95781		31.208	48.049	12.2008
3.2	5.95706		31.209	47.9262	12.1696
3.202	5.95757		31.211	47.8045	12.1387
3.203	5.95336		31.213	47.6831	12.1078
3.205	5.95319		31.214	47.5615	12.077
3.207	5.95395		31.216	47.4393	12.0459
3.208	5.95353		31.218	47.3165	12.0148
3.21	5.9527		31.219	47.1936	11.9835
3.212	5.95082		31.221	47.0708	11.9524
3.213	5.94996		31.223	46.9475	11.921
3.215	5.94993		31.224	46.8237	11.8896
3.217	5.95037		31.226	46.7006	11.8584
3.218	5.95083		31.227	46.5786	11.8274
3.22	5.95189		31.229	46.4561	11.7963
3.222	5.95278		31.231	46.3337	11.7652
3.223	5.9531		31.232	46.2113	11.7341
3.225	5.9555		31.234	46.0883	11.7029
3.227	5.95778		31.236	45.9649	11.6716
3.228	5.95976		31.237	45.8411	11.6401
3.23	5.96093		31.239	45.7177	11.6088
3.232	5.96066		31.241	45.5945	11.5775
3.233	5.96163		31.242	45.4717	11.5463
3.235	5.96432		31.244	45.3491	11.5152
3.237	5.96721		31.246	45.2269	11.4841
3.238	5.96817		31.247	45.1049	11.4532
3.24	5.97016		31.249	44.9819	11.4219
3.242	5.97298		31.251	44.8585	11.3906
3.243	5.97455		31.252	44.7364	11.3596
3.245	5.97633		31.254	44.6149	11.3288
3.246	5.97903		31.256	44.4924	11.2976
3.248	5.9796		31.257	44.3704	11.2667
3.25	5.9814		31.259	44.249	11.2358
3.251	5.98388		31.261	44.1276	11.205
3.253	5.98513		31.262	44.0066	11.1743
3.255	5.9853		31.264	43.8867	11.1438
3.256	5.98398		31.266	43.7659	11.1132
3.258	5.98661		31.267	43.6434	11.0821
3.26	5.98822		31.269	43.5233	11.0516
3.261	5.99035		31.271	43.4062	11.0218
3.263	5.99152		31.272	43.2887	10.992
3.265	5.99228		31.274	43.1683	10.9614
3.266	5.99286		31.276	43.0465	10.9305
3.268	5.99321		31.277	42.9251	10.8997
3.27	5.99379		31.279	42.8055	10.8693
3.271	5.99572		31.281	42.687	10.8392
3.273	5.9965		31.282	42.5678	10.809
3.275	5.99717		31.284	42.4487	10.7787
3.276	5.99863		31.286	42.33	10.7486
3.278	6.00036		31.287	42.2106	10.7182
3.28	6.00303		31.289	42.0912	10.6879
3.281	6.00431		31.291	41.9749	10.6584
3.283	6.00413		31.292	41.8581	10.6287
3.285	6.00407		31.294	41.7387	10.5984
3.286	6.0049		31.296	41.6195	10.5682
3.288	6.00681		31.297	41.4995	10.5377
3.29	6.00923		31.299	41.3819	10.5078
3.291	6.0113		31.3	41.2647	10.478
3.293	6.01207		31.302	41.1466	10.4481
3.295	6.0124		31.304	41.029	10.4182
3.296	6.01301		31.305	40.9137	10.3889
3.298	6.01375		31.307	40.7992	10.3598
3.3	6.01462		31.309	40.6837	10.3305
3.301	6.01694		31.31	40.5668	10.3009
3.303	6.01875		31.312	40.451	10.2714
3.305	6.01968		31.314	40.3366	10.2424
3.306	6.02077		31.315	40.2223	10.2134
3.308	6.02192		31.317	40.1086	10.1845
3.31	6.02156		31.319	39.9939	10.1554
3.311	6.02137		31.32	39.8789	10.1262
[truncated: 27,378 more rows]

## Sheet: Fig5B
Chrom.1			mL	mAU offset	Conc		Fraction	mL	Zn ppb	Zn uM	Zn umols
UV			27.975	-0.0001403	-3.56254e-05		27	29.5	9	0.76476	0.00152952
ml	mAU		27.977	0.000819	0.000207963		28	30	51	4.33364	0.00433364		27.975	-0.444995
0	0		27.978	0.0011965	0.000303819		29	30.5	132	11.2165	0.0112165		37.968	-3.0612
0.002	24.3211		27.98	0.0033509	0.000850871		30	31	145	12.3211	0.0123211
0.003	24.3068		27.982	0.0023213	0.000589432		31	31.5	72	6.11808	0.00611808
0.005	24.0972		27.983	0.0021634	0.000549337		32	32	22	1.86941	0.00186941
0.007	23.764		27.985	0.0003827	9.71764e-05		33	32.5	5	0.424867	0.000424867
0.008	23.4936		27.987	-0.0007393	-0.000187725		34	33	0	0	0
0.01	24.693		27.988	-0.0011837	-0.000300569		35	33.5	0	0	0
0.012	24.6849		27.99	-0.0009931	-0.000252171		36	34	0	0	0
0.013	24.667		27.992	-0.0013089	-0.00033236		37	34.5	0	0
0.015	24.4906		27.993	-0.0026348	-0.000669037		38	35	0	0
0.017	24.1758		27.995	-0.0033649	-0.000854426		39	35.5	0	0
0.018	23.8402		27.997	-0.0042121	-0.00106955					Total	0.0378131
0.02	23.4828		27.998	-0.0027339	-0.0006942					Total added	0.06
0.022	23.1191		28	-0.0027526	-0.000698949
0.023	22.7499		28.002	-0.002411	-0.000612209
0.025	22.3781		28.003	-0.0017688	-0.000449139
0.027	22.0095		28.005	-0.0012836	-0.000325936
0.028	21.639		28.007	-0.0017793	-0.000451805
0.03	21.2643		28.008	-0.0037093	-0.000941877
0.031	20.8874		28.01	-0.004246	-0.00107816
0.033	20.5126		28.012	-0.0040158	-0.0010197
0.035	20.1358		28.013	-0.0025458	-0.000646437
0.036	19.7601		28.015	-0.0033802	-0.000858311
0.038	19.3821		28.017	-0.0025163	-0.000638947
0.04	19.0015		28.018	-0.003131	-0.000795033
0.041	18.6174		28.02	-0.0020442	-0.00051907
0.043	18.2286		28.021	-0.0032139	-0.000816083
0.045	17.8374		28.023	-0.0004752	-0.000120664
0.046	17.4494		28.025	0.0003914	9.93855e-05
0.048	17.0659		28.026	0.0007356	0.000186786
0.05	16.6815		28.028	0.0009901	0.000251409
0.051	16.2996		28.03	0.0003013	7.6507e-05
0.053	15.9185		28.031	-0.000144	-3.65649e-05
0.055	15.5376		28.033	-5.66e-05	-1.4372e-05
0.056	15.1579		28.035	0.0016422	0.000416993
0.058	14.7795		28.036	0.0010673	0.000271012
0.06	14.4019		28.038	0.0028433	0.00072198
0.061	14.0245		28.04	0.0034341	0.000871997
0.063	13.649		28.041	0.003711	0.000942309
0.065	13.2739		28.043	0.005112	0.00129805
0.066	12.9005		28.045	0.0064694	0.00164273
0.068	12.5274		28.046	0.0085097	0.00216081
0.07	12.159		28.048	0.0103056	0.00261683
0.071	11.7989		28.05	0.0094196	0.00239185
0.073	11.4332		28.051	0.0096868	0.0024597
0.075	11.0596		28.053	0.010875	0.00276141
0.076	10.6872		28.055	0.0136426	0.00346417
0.078	10.3253		28.056	0.0148284	0.00376527
0.08	10.0022		28.058	0.0156978	0.00398603
0.081	9.74011		28.06	0.0155413	0.0039463
0.083	9.51384		28.061	0.0156772	0.0039808
0.085	9.3056		28.063	0.0162129	0.00411683
0.086	9.10154		28.065	0.0170736	0.00433538
0.088	8.90679		28.066	0.0169208	0.00429658
0.09	8.72127		28.068	0.0158101	0.00401455
0.091	8.54216		28.07	0.0155945	0.0039598
0.093	8.36436		28.071	0.0153699	0.00390277
0.094	8.19404		28.073	0.0155035	0.0039367
0.096	8.03211		28.075	0.0156869	0.00398327
0.098	7.87309		28.076	0.0152581	0.00387438
0.099	7.71435		28.078	0.0145614	0.00369748
0.101	7.56216		28.08	0.0147682	0.00374999
0.103	7.41235		28.081	0.0133497	0.0033898
0.104	7.27097		28.083	0.0134073	0.00340442
0.106	7.13668		28.084	0.0144497	0.00366911
0.108	7.00578		28.086	0.0160824	0.00408369
0.109	6.87997		28.088	0.0167091	0.00424283
0.111	6.75772		28.089	0.017099	0.00434183
0.113	6.64162		28.091	0.0174931	0.0044419
0.114	6.52905		28.093	0.0182752	0.0046405
0.116	6.41819		28.094	0.0201016	0.00510426
0.118	6.3164		28.096	0.0209559	0.00532119
0.119	6.22087		28.098	0.0218491	0.00554799
0.121	6.1323		28.099	0.0214162	0.00543807
0.123	6.05148		28.101	0.0213749	0.00542758
0.124	5.97797		28.103	0.021157	0.00537225
0.126	5.9113		28.104	0.0219935	0.00558466
0.128	5.8392		28.106	0.0231669	0.00588261
0.129	5.77293		28.108	0.0236191	0.00599744
0.131	5.71092		28.109	0.0239311	0.00607666
0.133	5.65198		28.111	0.0248722	0.00631563
0.134	5.59615		28.113	0.0252961	0.00642326
0.136	5.54147		28.114	0.0251255	0.00637995
0.138	5.49002		28.116	0.025375	0.0064433
0.139	5.44022		28.118	0.026321	0.00668351
0.141	5.39312		28.119	0.0268264	0.00681184
0.143	5.34893		28.121	0.0270151	0.00685976
0.144	5.30539		28.123	0.0266545	0.00676819
0.146	5.26508		28.124	0.0261446	0.00663872
0.148	5.22709		28.126	0.0261568	0.00664182
0.149	5.19193		28.128	0.0267607	0.00679516
0.151	5.15933		28.129	0.0269303	0.00683823
0.152	5.12961		28.131	0.0278633	0.00707514
0.154	5.10173		28.133	0.0297911	0.00756465
0.156	5.06889		28.134	0.0303687	0.00771131
0.157	5.04565		28.136	0.0307848	0.00781697
0.159	5.02341		28.138	0.0308147	0.00782456
0.161	4.76608		28.139	0.0302563	0.00768277
0.162	-0.00110755		28.141	0.0299566	0.00760667
0.164	-0.0252526		28.142	0.0299799	0.00761259
0.166	-0.04389		28.144	0.0312908	0.00794546
0.167	-0.0629862		28.146	0.0320294	0.008133
0.169	-0.0831863		28.147	0.0315689	0.00801607
0.171	-0.102245		28.149	0.0316242	0.00803012
0.172	-0.117538		28.151	0.0331946	0.00842888
0.174	-0.136435		28.152	0.0334782	0.00850089
0.176	-0.151042		28.154	0.0338524	0.00859591
0.177	-0.164739		28.156	0.0351368	0.00892205
0.179	-0.178477		28.157	0.0358454	0.00910198
0.181	-0.196878		28.159	0.0372148	0.0094497
0.182	-0.210775		28.161	0.0398893	0.0101288
0.184	-0.225245		28.162	0.0414779	0.0105322
0.186	-0.238785		28.164	0.0437712	0.0111145
0.187	-0.251481		28.166	0.0467697	0.0118759
0.189	-0.266723		28.167	0.0480275	0.0121953
0.191	-0.27822		28.169	0.0487279	0.0123731
0.192	-0.290237		28.171	0.0501102	0.0127241
0.194	-0.302206		28.172	0.051412	0.0130547
0.196	-0.314948		28.174	0.0528895	0.0134299
0.197	-0.326005		28.176	0.0542359	0.0137717
0.199	-0.337852		28.177	0.0537195	0.0136406
0.201	-0.349989		28.179	0.0524023	0.0133062
0.202	-0.362434		28.181	0.051922	0.0131842
0.204	-0.375911		28.182	0.0525169	0.0133353
0.206	-0.388217		28.184	0.0541419	0.0137479
0.207	-0.398319		28.186	0.0555163	0.0140969
0.209	-0.414715		28.187	0.0558796	0.0141891
0.211	-0.421586		28.189	0.0563145	0.0142996
0.212	-0.430707		28.191	0.0569443	0.0144595
0.214	-0.442648		28.192	0.0584382	0.0148388
0.215	-0.454425		28.194	0.0598221	0.0151902
0.217	-0.467712		28.196	0.0609723	0.0154823
0.219	-0.478533		28.197	0.0620631	0.0157593
0.22	-0.489149		28.199	0.0638986	0.0162253
0.222	-0.500451		28.201	0.0657989	0.0167079
0.224	-0.511706		28.202	0.0670137	0.0170163
0.225	-0.522961		28.204	0.069213	0.0175748
0.227	-0.531772		28.205	0.0707562	0.0179666
0.229	-0.541567		28.207	0.0742062	0.0188427
0.23	-0.550372		28.209	0.0764715	0.0194179
0.232	-0.555442		28.21	0.0766216	0.019456
0.234	-0.566603		28.212	0.0769497	0.0195393
0.235	-0.579206		28.214	0.0767425	0.0194867
0.237	-0.589833		28.215	0.0769856	0.0195484
0.239	-0.599202		28.217	0.0790235	0.0200659
0.24	-0.607644		28.219	0.0809591	0.0205574
0.242	-0.615537		28.22	0.0812094	0.0206209
0.244	-0.624423		28.222	0.082447	0.0209352
0.245	-0.633764		28.224	0.0821248	0.0208534
0.247	-0.641011		28.225	0.0835035	0.0212035
0.249	-0.649852		28.227	0.0847396	0.0215173
0.25	-0.657187		28.229	0.0871486	0.022129
0.252	-0.664128		28.23	0.0872071	0.0221439
0.254	-0.671357		28.232	0.0900922	0.0228765
0.255	-0.679196		28.234	0.0906388	0.0230153
0.257	-0.686448		28.235	0.0931009	0.0236405
0.259	-0.693767		28.237	0.0951138	0.0241516
0.26	-0.701381		28.239	0.0961299	0.0244096
0.262	-0.712222		28.24	0.0971283	0.0246631
0.264	-0.720311		28.242	0.0980782	0.0249043
0.265	-0.726445		28.244	0.0970536	0.0246442
0.267	-0.734044		28.245	0.0968087	0.024582
0.269	-0.742564		28.247	0.0971219	0.0246615
0.27	-0.753383		28.249	0.0955718	0.0242679
0.272	-0.762193		28.25	0.0951432	0.0241591
0.273	-0.77028		28.252	0.0952554	0.0241875
0.275	-0.77971		28.254	0.0956134	0.0242785
0.277	-0.787786		28.255	0.0960985	0.0244016
0.278	-0.794434		28.257	0.0963574	0.0244674
0.28	-0.802814		28.259	0.0959892	0.0243739
0.282	-0.808596		28.26	0.099331	0.0252224
0.283	-0.813141		28.262	0.101267	0.025714
0.285	-0.817461		28.263	0.103012	0.026157
0.287	-0.822318		28.265	0.105095	0.0266861
0.288	-0.828692		28.267	0.105954	0.0269042
0.29	-0.836759		28.268	0.105468	0.0267809
0.292	-0.842607		28.27	0.10798	0.0274187
0.293	-0.847691		28.272	0.108221	0.0274798
0.295	-0.852946		28.273	0.109426	0.0277858
0.297	-0.858014		28.275	0.108389	0.0275225
0.298	-0.86356		28.277	0.107749	0.0273598
0.3	-0.868883		28.278	0.107689	0.0273447
0.302	-0.874211		28.28	0.108846	0.0276386
0.303	-0.879617		28.282	0.109643	0.0278409
0.305	-0.88461		28.283	0.109019	0.0276825
0.307	-0.890079		28.285	0.109283	0.0277494
0.308	-0.89465		28.287	0.109717	0.0278597
0.31	-0.899189		28.288	0.110236	0.0279916
0.312	-0.904134		28.29	0.110758	0.0281239
0.313	-0.90863		28.292	0.111243	0.0282473
0.315	-0.915114		28.293	0.112885	0.0286641
0.317	-0.920578		28.295	0.114122	0.0289783
0.318	-0.923822		28.297	0.113632	0.0288539
0.32	-0.92741		28.298	0.112526	0.028573
0.322	-0.931285		28.3	0.113005	0.0286947
0.323	-0.936163		28.302	0.11351	0.0288228
0.325	-0.941744		28.303	0.112974	0.0286868
0.327	-0.947548		28.305	0.112622	0.0285974
0.328	-0.953158		28.307	0.115952	0.0294428
0.33	-0.95873		28.308	0.115823	0.0294102
0.332	-0.964942		28.31	0.117203	0.0297607
0.333	-0.971379		28.312	0.115418	0.0293072
0.335	-0.976956		28.313	0.117966	0.0299543
0.336	-0.980257		28.315	0.118079	0.029983
0.338	-0.982579		28.317	0.118747	0.0301526
0.34	-0.986049		28.318	0.119444	0.0303296
0.341	-0.990779		28.32	0.12017	0.0305139
0.343	-0.995502		28.321	0.122343	0.0310657
0.345	-0.999654		28.323	0.121929	0.0309606
0.346	-1.00359		28.325	0.123256	0.0312974
0.348	-1.00641		28.326	0.123946	0.0314727
0.35	-1.00902		28.328	0.125803	0.0319442
0.351	-1.0121		28.33	0.126515	0.0321251
0.353	-1.01395		28.331	0.128909	0.0327329
0.355	-1.01573		28.333	0.131213	0.0333181
0.356	-1.01873		28.335	0.13297	0.0337642
0.358	-1.02102		28.336	0.134979	0.0342742
0.36	-1.0224		28.338	0.13684	0.034747
0.361	-1.02518		28.34	0.13781	0.0349931
0.363	-1.02773		28.341	0.139277	0.0353657
0.365	-1.02951		28.343	0.138574	0.0351871
0.366	-1.03333		28.345	0.139533	0.0354306
0.368	-1.0388		28.346	0.141078	0.035823
0.37	-1.04431		28.348	0.141943	0.0360427
0.371	-1.04816		28.35	0.144082	0.0365858
0.373	-1.05216		28.351	0.146805	0.0372772
0.375	-1.05541		28.353	0.147538	0.0374633
0.376	-1.05926		28.355	0.14849	0.0377051
0.378	-1.06368		28.356	0.148452	0.0376954
0.38	-1.06799		28.358	0.149373	0.0379294
0.381	-1.07184		28.36	0.150713	0.0382695
0.383	-1.07618		28.361	0.151811	0.0385483
0.385	-1.0799		28.363	0.153255	0.0389151
0.386	-1.08339		28.365	0.153873	0.0390718
0.388	-1.08664		28.366	0.154665	0.0392731
0.39	-1.0899		28.368	0.154722	0.0392874
0.391	-1.09249		28.37	0.155185	0.0394051
0.393	-1.09553		28.371	0.155864	0.0395774
0.394	-1.09651		28.373	0.15572	0.0395409
0.396	-1.1004		28.375	0.154671	0.0392745
0.398	-1.10348		28.376	0.153419	0.0389567
0.399	-1.10514		28.378	0.152767	0.0387911
0.401	-1.10535		28.38	0.153111	0.0388785
0.403	-1.10589		28.381	0.154538	0.0392407
0.404	-1.10993		28.383	0.153905	0.0390801
0.406	-1.11401		28.384	0.153529	0.0389847
0.408	-1.11631		28.386	0.154865	0.0393239
0.409	-1.11901		28.388	0.155666	0.0395271
0.411	-1.12048		28.389	0.154712	0.0392851
0.413	-1.12267		28.391	0.154813	0.0393107
0.414	-1.12401		28.393	0.155434	0.0394684
0.416	-1.12503		28.394	0.156921	0.0398459
0.418	-1.12659		28.396	0.157373	0.0399607
0.419	-1.12825		28.398	0.157491	0.0399905
0.421	-1.13199		28.399	0.15816	0.0401604
0.423	-1.13494		28.401	0.158769	0.0403151
0.424	-1.13637		28.403	0.160231	0.0406863
0.426	-1.13759		28.404	0.160877	0.0408504
0.428	-1.1385		28.406	0.161863	0.0411008
0.429	-1.14162		28.408	0.163012	0.0413924
0.431	-1.14399		28.409	0.166463	0.0422687
0.433	-1.14769		28.411	0.167104	0.0424316
0.434	-1.14883		28.413	0.165568	0.0420415
0.436	-1.14942		28.414	0.165441	0.0420093
0.438	-1.15145		28.416	0.166317	0.0422317
0.439	-1.15429		28.418	0.167852	0.0426216
0.441	-1.15566		28.419	0.16868	0.0428318
0.443	-1.15712		28.421	0.168918	0.0428921
0.444	-1.15935		28.423	0.169801	0.0431164
0.446	-1.16261		28.424	0.17127	0.0434894
0.448	-1.16432		28.426	0.172495	0.0438005
0.449	-1.16948		28.428	0.172985	0.043925
0.451	-1.17249		28.429	0.173356	0.0440191
0.453	-1.17485		28.431	0.173701	0.0441067
0.454	-1.17708		28.433	0.17326	0.0439946
0.456	-1.17634		28.434	0.172196	0.0437245
0.457	-1.17912		28.436	0.17239	0.0437739
0.459	-1.18328		28.438	0.173169	0.0439715
0.461	-1.18475		28.439	0.174246	0.0442451
0.462	-1.18606		28.441	0.176327	0.0447736
0.464	-1.18689		28.442	0.178371	0.0452924
0.466	-1.18857		28.444	0.181043	0.045971
0.467	-1.18931		28.446	0.183343	0.046555
0.469	-1.19069		28.447	0.185921	0.0472095
0.471	-1.19445		28.449	0.18917	0.0480347
0.472	-1.19662		28.451	0.191833	0.0487109
0.474	-1.2011		28.452	0.193405	0.04911
0.476	-1.20446		28.454	0.19459	0.0494109
0.477	-1.21047		28.456	0.196402	0.0498709
0.479	-1.21306		28.457	0.198053	0.0502901
0.481	-1.21591		28.459	0.200231	0.0508432
0.482	-1.22253		28.461	0.202063	0.0513086
0.484	-1.22885		28.462	0.20374	0.0517344
0.486	-1.2352		28.464	0.205315	0.0521344
0.487	-1.23836		28.466	0.206538	0.0524449
0.489	-1.24005		28.467	0.208047	0.0528279
0.491	-1.24389		28.469	0.20939	0.0531689
0.492	-1.24756		28.471	0.210923	0.0535583
0.494	-1.24859		28.472	0.212517	0.0539629
0.496	-1.25014		28.474	0.214387	0.0544379
0.497	-1.25297		28.476	0.215861	0.054812
0.499	-1.25594		28.477	0.216635	0.0550086
0.501	-1.25473		28.479	0.217246	0.0551637
0.502	-1.2592		28.481	0.219221	0.0556653
0.504	-1.26267		28.482	0.222718	0.0565533
0.506	-1.26688		28.484	0.225964	0.0573775
0.507	-1.26989		28.486	0.226352	0.057476
0.509	-1.27099		28.487	0.225978	0.057381
0.511	-1.27534		28.489	0.227314	0.0577204
0.512	-1.27783		28.491	0.229199	0.058199
0.514	-1.28031		28.492	0.229356	0.0582389
0.515	-1.2839		28.494	0.230824	0.0586115
0.517	-1.28806		28.496	0.235224	0.0597289
0.519	-1.29274		28.497	0.237209	0.0602329
0.52	-1.29515		28.499	0.238295	0.0605085
0.522	-1.29863		28.501	0.238452	0.0605486
0.524	-1.30223		28.502	0.238168	0.0604764
0.525	-1.30738		28.504	0.238215	0.0604882
0.527	-1.31253		28.505	0.23796	0.0604237
0.529	-1.31468		28.507	0.238109	0.0604613
0.53	-1.32039		28.509	0.238552	0.0605738
0.532	-1.32276		28.51	0.23929	0.0607613
0.534	-1.32496		28.512	0.240283	0.0610133
0.535	-1.32788		28.514	0.242052	0.0614625
0.537	-1.32991		28.515	0.243502	0.0618308
0.539	-1.33505		28.517	0.245905	0.0624409
0.54	-1.33711		28.519	0.248394	0.0630731
0.542	-1.33837		28.52	0.250504	0.0636086
0.544	-1.3414		28.522	0.252159	0.0640291
0.545	-1.34439		28.524	0.253166	0.0642847
0.547	-1.34816		28.525	0.254231	0.0645552
0.549	-1.35098		28.527	0.254817	0.0647039
0.55	-1.35418		28.529	0.255063	0.0647663
0.552	-1.35914		28.53	0.254864	0.0647157
0.554	-1.35864		28.532	0.254845	0.064711
0.555	-1.36147		28.534	0.255045	0.0647618
0.557	-1.364		28.535	0.257297	0.0653336
0.559	-1.36494		28.537	0.259869	0.0659867
0.56	-1.36653		28.539	0.260629	0.0661798
0.562	-1.36796		28.54	0.261839	0.0664871
0.564	-1.37029		28.542	0.264141	0.0670714
0.565	-1.37161		28.544	0.266058	0.0675583
0.567	-1.37235		28.545	0.268824	0.0682607
0.569	-1.37382		28.547	0.269957	0.0685482
0.57	-1.37578		28.549	0.272047	0.069079
0.572	-1.37796		28.55	0.274179	0.0696204
0.574	-1.37942		28.552	0.276706	0.070262
0.575	-1.38234		28.554	0.278947	0.0708311
0.577	-1.38644		28.555	0.281558	0.0714941
0.578	-1.38959		28.557	0.285175	0.0724125
0.58	-1.39264		28.559	0.286374	0.0727169
0.582	-1.39513		28.56	0.286111	0.0726503
0.583	-1.40074		28.562	0.288229	0.0731879
0.585	-1.4047		28.563	0.289594	0.0735346
0.587	-1.4079		28.565	0.290527	0.0737715
0.588	-1.41198		28.567	0.289417	0.0734897
0.59	-1.41638		28.568	0.29073	0.073823
0.592	-1.4205		28.57	0.292376	0.074241
0.593	-1.42367		28.572	0.293676	0.0745711
0.595	-1.42637		28.573	0.292733	0.0743316
0.597	-1.42973		28.575	0.291342	0.0739785
0.598	-1.43309		28.577	0.29107	0.0739093
0.6	-1.43579		28.578	0.289338	0.0734697
0.602	-1.439		28.58	0.290191	0.0736862
0.603	-1.44385		28.582	0.290921	0.0738715
0.605	-1.44718		28.583	0.292948	0.0743862
0.607	-1.44812		28.585	0.294697	0.0748303
0.608	-1.45016		28.587	0.296795	0.0753631
0.61	-1.45332		28.588	0.29811	0.0756969
0.612	-1.4569		28.59	0.30159	0.0765807
0.613	-1.45947		28.592	0.303206	0.0769911
0.615	-1.46006		28.593	0.304694	0.0773688
0.617	-1.46148		28.595	0.306683	0.0778739
0.618	-1.46399		28.597	0.306682	0.0778737
0.62	-1.46677		28.598	0.308361	0.0782999
0.622	-1.46934		28.6	0.30875	0.0783987
0.623	-1.47271		28.602	0.310083	0.0787372
0.625	-1.4769		28.603	0.309839	0.0786753
0.627	-1.48017		28.605	0.310286	0.0787889
0.628	-1.48281		28.607	0.31062	0.0788737
0.63	-1.48545		28.608	0.310902	0.0789452
0.632	-1.48816		28.61	0.312251	0.0792877
0.633	-1.49121		28.612	0.312551	0.079364
0.635	-1.49372		28.613	0.313661	0.0796459
0.636	-1.49906		28.615	0.313501	0.0796051
0.638	-1.50377		28.617	0.315605	0.0801393
0.64	-1.50618		28.618	0.315333	0.0800705
0.641	-1.51103		28.62	0.315294	0.0800605
0.643	-1.51568		28.622	0.317266	0.0805612
0.645	-1.52061		28.623	0.318022	0.0807531
0.646	-1.52605		28.625	0.317776	0.0806906
0.648	-1.53095		28.626	0.318199	0.080798
0.65	-1.5355		28.628	0.317898	0.0807216
0.651	-1.5391		28.63	0.321174	0.0815535
0.653	-1.54278		28.631	0.321643	0.0816727
0.655	-1.54735		28.633	0.321919	0.0817427
0.656	-1.55211		28.635	0.321043	0.0815202
0.658	-1.5559		28.636	0.320607	0.0814095
0.66	-1.55827		28.638	0.320144	0.081292
0.661	-1.56148		28.64	0.318451	0.080862
0.663	-1.56694		28.641	0.319686	0.0811757
0.665	-1.57224		28.643	0.32025	0.0813189
0.666	-1.5773		28.645	0.320256	0.0813205
0.668	-1.5805		28.646	0.321368	0.0816027
0.67	-1.58327		28.648	0.320576	0.0814018
0.671	-1.58626		28.65	0.321459	0.0816259
0.673	-1.58962		28.651	0.321289	0.0815827
0.675	-1.59385		28.653	0.322089	0.0817858
0.676	-1.59748		28.655	0.32273	0.0819485
0.678	-1.60047		28.656	0.324935	0.0825085
0.68	-1.60483		28.658	0.32859	0.0834367
0.681	-1.60887		28.66	0.33076	0.0839876
0.683	-1.61293		28.661	0.331667	0.0842179
0.685	-1.61712		28.663	0.333808	0.0847616
0.686	-1.62078		28.665	0.334911	0.0850418
0.688	-1.62413		28.666	0.334645	0.0849742
0.69	-1.6289		28.668	0.334583	0.0849583
0.691	-1.635		28.67	0.33458	0.0849577
0.693	-1.63824		28.671	0.335961	0.0853082
0.695	-1.64198		28.673	0.335156	0.085104
0.696	-1.64552		28.675	0.336075	0.0853373
0.698	-1.65005		28.676	0.336048	0.0853303
0.699	-1.65505		28.678	0.336622	0.0854761
0.701	-1.65925		28.68	0.337757	0.0857644
0.703	-1.66389		28.681	0.338016	0.0858302
0.704	-1.669		28.683	0.339537	0.0862162
0.706	-1.67207		28.684	0.340121	0.0863647
0.708	-1.67546		28.686	0.34208	0.0868621
0.709	-1.67874		28.688	0.344133	0.0873834
0.711	-1.68244		28.689	0.345558	0.0877451
0.713	-1.68503		28.691	0.346148	0.087895
0.714	-1.68693		28.693	0.346586	0.0880063
0.716	-1.69084		28.694	0.347419	0.0882177
0.718	-1.69593		28.696	0.348348	0.0884537
0.719	-1.70039		28.698	0.349339	0.0887052
0.721	-1.70284		28.699	0.349107	0.0886464
0.723	-1.70546		28.701	0.349539	0.088756
0.724	-1.70655		28.703	0.352273	0.0894504
0.726	-1.70932		28.704	0.352666	0.08955
0.728	-1.71362		28.706	0.352818	0.0895887
0.729	-1.71679		28.708	0.354611	0.0900441
0.731	-1.71861		28.709	0.356082	0.0904173
0.733	-1.71968		28.711	0.357542	0.0907882
0.734	-1.72327		28.713	0.356491	0.0905214
0.736	-1.72575		28.714	0.35752	0.0907827
0.738	-1.7284		28.716	0.359921	0.0913922
0.739	-1.73219		28.718	0.362508	0.0920491
0.741	-1.73433		28.719	0.36331	0.0922529
0.743	-1.73864		28.721	0.364433	0.0925379
0.744	-1.74447		28.723	0.365532	0.092817
0.746	-1.74805		28.724	0.36612	0.0929663
0.748	-1.75111		28.726	0.367648	0.0933544
0.749	-1.75117		28.728	0.369439	0.0938092
0.751	-1.75455		28.729	0.370227	0.0940092
0.753	-1.75955		28.731	0.37202	0.0944645
0.754	-1.7612		28.733	0.372878	0.0946822
0.756	-1.7643		28.734	0.373582	0.0948611
0.757	-1.76676		28.736	0.373696	0.09489
0.759	-1.76921		28.738	0.373394	0.0948133
0.761	-1.7733		28.739	0.373535	0.0948492
0.762	-1.77396		28.741	0.37416	0.0950079
0.764	-1.77546		28.743	0.374878	0.0951902
0.766	-1.77749		28.744	0.37548	0.0953432
0.767	-1.77846		28.746	0.375713	0.0954023
0.769	-1.78023		28.747	0.376756	0.095667
0.771	-1.78327		28.749	0.37874	0.0961709
0.772	-1.78523		28.751	0.37992	0.0964704
0.774	-1.7875		28.752	0.381068	0.0967619
0.776	-1.78873		28.754	0.381924	0.0969793
0.777	-1.78871		28.756	0.38351	0.0973821
0.779	-1.79129		28.757	0.38486	0.097725
0.781	-1.79456		28.759	0.3863	0.0980905
0.782	-1.79779		28.761	0.388425	0.0986301
0.784	-1.79965		28.762	0.389408	0.0988796
0.786	-1.80182		28.764	0.389815	0.098983
0.787	-1.80129		28.766	0.390155	0.0990694
0.789	-1.80463		28.767	0.390387	0.0991283
0.791	-1.80588		28.769	0.391126	0.099316
0.792	-1.80676		28.771	0.391948	0.0995246
0.794	-1.80917		28.772	0.392387	0.0996361
0.796	-1.81175		28.774	0.392954	0.09978
0.797	-1.81723		28.776	0.395116	0.100329
0.799	-1.81936		28.777	0.397715	0.100989
0.801	-1.82113		28.779	0.398669	0.101231
0.802	-1.82195		28.781	0.399615	0.101472
0.804	-1.82512		28.782	0.401028	0.10183
0.806	-1.8288		28.784	0.403128	0.102364
0.807	-1.83276		28.786	0.403855	0.102548
0.809	-1.83514		28.787	0.405155	0.102878
0.811	-1.8373		28.789	0.408642	0.103764
0.812	-1.83931		28.791	0.409922	0.104089
0.814	-1.84302		28.792	0.410776	0.104305
0.816	-1.84747		28.794	0.41241	0.10472
0.817	-1.84898		28.796	0.414927	0.105359
0.819	-1.85145		28.797	0.41687	0.105853
0.82	-1.85363		28.799	0.417805	0.10609
0.822	-1.85066		28.801	0.419518	0.106525
0.824	-1.85442		28.802	0.421153	0.10694
0.825	-1.85606		28.804	0.424069	0.107681
0.827	-1.85732		28.805	0.425444	0.10803
0.829	-1.85784		28.807	0.426623	0.108329
0.83	-1.85713		28.809	0.427911	0.108657
0.832	-1.86021		28.81	0.429902	0.109162
0.834	-1.86248		28.812	0.431223	0.109497
0.835	-1.8618		28.814	0.433764	0.110143
0.837	-1.86304		28.815	0.437052	0.110978
0.839	-1.86429		28.817	0.441767	0.112175
0.84	-1.86542		28.819	0.446613	0.113405
0.842	-1.86725		28.82	0.451179	0.114565
0.844	-1.86978		28.822	0.455538	0.115672
0.845	-1.87229		28.824	0.459094	0.116575
0.847	-1.87516		28.825	0.462729	0.117498
0.849	-1.87906		28.827	0.466507	0.118457
0.85	-1.88234		28.829	0.471007	0.1196
0.852	-1.8846		28.83	0.473962	0.12035
0.854	-1.88661		28.832	0.476506	0.120996
0.855	-1.88993		28.834	0.480392	0.121983
0.857	-1.8923		28.835	0.484747	0.123088
0.859	-1.89546		28.837	0.488442	0.124027
0.86	-1.89879		28.839	0.492618	0.125087
0.862	-1.90043		28.84	0.496014	0.12595
0.864	-1.90076		28.842	0.499	0.126708
0.865	-1.90233		28.844	0.502044	0.127481
0.867	-1.90483		28.845	0.504173	0.128021
0.869	-1.90611		28.847	0.507593	0.12889
0.87	-1.90859		28.849	0.512011	0.130012
0.872	-1.91035		28.85	0.516153	0.131063
0.874	-1.91218		28.852	0.518373	0.131627
0.875	-1.91323		28.854	0.519853	0.132003
0.877	-1.91618		28.855	0.521781	0.132492
0.878	-1.92073		28.857	0.524888	0.133281
0.88	-1.92315		28.859	0.527607	0.133972
0.882	-1.92542		28.86	0.527204	0.133869
0.883	-1.92657		28.862	0.530536	0.134715
0.885	-1.92883		28.863	0.534242	0.135656
0.887	-1.93124		28.865	0.536941	0.136342
0.888	-1.933		28.867	0.540106	0.137145
0.89	-1.93433		28.868	0.543644	0.138044
0.892	-1.93593		28.87	0.545803	0.138592
0.893	-1.93697		28.872	0.548573	0.139295
0.895	-1.93623		28.873	0.553042	0.14043
0.897	-1.93606		28.875	0.556902	0.14141
0.898	-1.93738		28.877	0.559392	0.142043
0.9	-1.93794		28.878	0.56189	0.142677
0.902	-1.93832		28.88	0.564591	0.143363
0.903	-1.93944		28.882	0.568986	0.144479
0.905	-1.94243		28.883	0.570464	0.144854
0.907	-1.94403		28.885	0.574436	0.145863
0.908	-1.94448		28.887	0.575661	0.146174
0.91	-1.9455		28.888	0.579711	0.147202
0.912	-1.94619		28.89	0.583035	0.148046
0.913	-1.94832		28.892	0.586564	0.148942
0.915	-1.94981		28.893	0.589583	0.149709
0.917	-1.95039		28.895	0.593774	0.150773
0.918	-1.95194		28.897	0.597193	0.151641
0.92	-1.95387		28.898	0.59818	0.151892
0.922	-1.95496		28.9	0.599163	0.152141
0.923	-1.95573		28.902	0.599649	0.152265
0.925	-1.95712		28.903	0.601239	0.152668
0.927	-1.95797		28.905	0.602733	0.153048
0.928	-1.9564		28.907	0.604632	0.15353
0.93	-1.95613		28.908	0.60451	0.153499
0.932	-1.95607		28.91	0.605176	0.153668
0.933	-1.95486		28.912	0.607157	0.154171
0.935	-1.95511		28.913	0.608694	0.154562
0.937	-1.9547		28.915	0.610881	0.155117
0.938	-1.95297		28.917	0.611731	0.155333
0.94	-1.95163		28.918	0.613474	0.155775
0.941	-1.95089		28.92	0.615456	0.156279
0.943	-1.95028		28.922	0.617981	0.15692
0.945	-1.94989		28.923	0.620351	0.157521
0.946	-1.94988		28.925	0.626738	0.159143
0.948	-1.94949		28.926	0.628146	0.159501
0.95	-1.94952		28.928	0.63231	0.160558
0.951	-1.95045		28.93	0.636671	0.161665
0.953	-1.95124		28.931	0.637324	0.161831
0.955	-1.95134		28.933	0.637623	0.161907
0.956	-1.95127		28.935	0.641439	0.162876
0.958	-1.95337		28.936	0.645827	0.16399
0.96	-1.95462		28.938	0.648762	0.164736
0.961	-1.95242		28.94	0.650332	0.165134
0.963	-1.95103		28.941	0.653986	0.166062
0.965	-1.95154		28.943	0.657271	0.166896
0.966	-1.9534		28.945	0.660454	0.167704
0.968	-1.95491		28.946	0.661641	0.168006
0.97	-1.95404		28.948	0.665089	0.168881
0.971	-1.95296		28.95	0.666879	0.169336
0.973	-1.95259		28.951	0.666673	0.169284
0.975	-1.95202		28.953	0.668724	0.169805
0.976	-1.95172		28.955	0.670512	0.170258
0.978	-1.95117		28.956	0.671659	0.17055
0.98	-1.9505		28.958	0.674005	0.171145
0.981	-1.94854		28.96	0.676044	0.171663
0.983	-1.94687		28.961	0.67843	0.172269
0.985	-1.95013		28.963	0.680129	0.1727
0.986	-1.95208		28.965	0.681886	0.173146
0.988	-1.95331		28.966	0.684026	0.17369
0.99	-1.9545		28.968	0.68487	0.173904
0.991	-1.954		28.97	0.689325	0.175035
0.993	-1.95487		28.971	0.690379	0.175303
0.995	-1.95579		28.973	0.693075	0.175988
0.996	-1.95636		28.975	0.695282	0.176548
0.998	-1.95596		28.976	0.697892	0.177211
0.999	-1.95646		28.978	0.701185	0.178047
1.001	-1.95635		28.98	0.703251	0.178572
1.003	-1.95594		28.981	0.705999	0.17927
1.004	-1.95663		28.983	0.708686	0.179952
1.006	-1.95638		28.984	0.71127	0.180608
1.008	-1.95636		28.986	0.714843	0.181515
1.009	-1.95655		28.988	0.716763	0.182003
1.011	-1.95803		28.989	0.717942	0.182302
1.013	-1.96131		28.991	0.719884	0.182795
1.014	-1.96006		28.993	0.723578	0.183733
1.016	-1.95987		28.994	0.725538	0.184231
1.018	-1.96059		28.996	0.728099	0.184881
1.019	-1.96107		28.998	0.731689	0.185793
1.021	-1.96303		28.999	0.733519	0.186257
1.023	-1.96515		29.001	0.733637	0.186287
1.024	-1.9677		29.003	0.734896	0.186607
1.026	-1.96964		29.004	0.736241	0.186949
1.028	-1.97178		29.006	0.737617	0.187298
1.029	-1.97416		29.008	0.736523	0.18702
1.031	-1.97659		29.009	0.737982	0.187391
1.033	-1.97862		29.011	0.740561	0.188046
1.034	-1.97803		29.013	0.741749	0.188347
1.036	-1.97763		29.014	0.744339	0.189005
1.038	-1.97934		29.016	0.747697	0.189858
1.039	-1.98181		29.018	0.750144	0.190479
1.041	-1.98222		29.019	0.751298	0.190772
1.043	-1.98221		29.021	0.752774	0.191147
1.044	-1.98329		29.023	0.755731	0.191897
1.046	-1.98479		29.024	0.757253	0.192284
1.048	-1.98506		29.026	0.75867	0.192644
1.049	-1.98485		29.028	0.760241	0.193043
1.051	-1.98557		29.029	0.763016	0.193747
1.053	-1.98571		29.031	0.765273	0.19432
1.054	-1.98674		29.033	0.767402	0.194861
1.056	-1.98786		29.034	0.769329	0.19535
1.058	-1.9897		29.036	0.771238	0.195835
1.059	-1.99118		29.038	0.773034	0.196291
1.061	-1.99452		29.039	0.775048	0.196803
1.062	-1.99885		29.041	0.777384	0.197396
1.064	-2.00191		29.043	0.779566	0.19795
1.066	-2.00661		29.044	0.780952	0.198302
1.067	-2.00798		29.046	0.782615	0.198724
1.069	-2.01006		29.047	0.782859	0.198786
1.071	-2.01133		29.049	0.783898	0.19905
1.072	-2.01206		29.051	0.786953	0.199825
1.074	-2.01513		29.052	0.788788	0.200292
1.076	-2.01716		29.054	0.790838	0.200812
1.077	-2.01925		29.056	0.792496	0.201233
1.079	-2.02166		29.057	0.793679	0.201533
1.081	-2.02358		29.059	0.795709	0.202049
1.082	-2.02651		29.061	0.797476	0.202498
1.084	-2.02974		29.062	0.798738	0.202818
1.086	-2.03429		29.064	0.800136	0.203173
1.087	-2.03567		29.066	0.802245	0.203709
1.089	-2.03674		29.067	0.804415	0.20426
1.091	-2.04132		29.069	0.806428	0.204771
1.092	-2.04264		29.071	0.809495	0.205549
1.094	-2.0468		29.072	0.81467	0.206864
1.096	-2.04948		29.074	0.819439	0.208074
1.097	-2.05189		29.076	0.821447	0.208584
1.099	-2.05594		29.077	0.823634	0.20914
1.101	-2.06025		29.079	0.827494	0.21012
1.102	-2.06507		29.081	0.830252	0.21082
1.104	-2.06846		29.082	0.833367	0.211611
1.106	-2.07329		29.084	0.838749	0.212978
1.107	-2.07613		29.086	0.842477	0.213924
1.109	-2.07955		29.087	0.844224	0.214368
1.111	-2.08335		29.089	0.846411	0.214923
1.112	-2.08657		29.091	0.850097	0.215859
1.114	-2.09048		29.092	0.853445	0.216709
1.116	-2.09303		29.094	0.855439	0.217216
1.117	-2.09648		29.096	0.857758	0.217805
1.119	-2.10217		29.097	0.860952	0.218616
1.12	-2.10746		29.099	0.864597	0.219541
1.122	-2.11173		29.101	0.867462	0.220269
1.124	-2.11673		29.102	0.870202	0.220965
1.125	-2.12167		29.104	0.874354	0.222019
1.127	-2.1272		29.105	0.879178	0.223244
1.129	-2.13225		29.107	0.883092	0.224237
1.13	-2.13833		29.109	0.887236	0.22529
1.132	-2.14579		29.11	0.891917	0.226478
1.134	-2.14998		29.112	0.895569	0.227406
1.135	-2.15621		29.114	0.899283	0.228349
1.137	-2.16313		29.115	0.902653	0.229204
1.139	-2.16972		29.117	0.906868	0.230275
1.14	-2.17509		29.119	0.911846	0.231539
1.142	-2.17993		29.12	0.916445	0.232707
1.144	-2.18251		29.122	0.921694	0.234039
1.145	-2.18812		29.124	0.925811	0.235085
1.147	-2.19285		29.125	0.929501	0.236022
1.149	-2.19739		29.127	0.934498	0.237291
1.15	-2.20089		29.129	0.940527	0.238822
1.152	-2.20288		29.13	0.947102	0.240491
1.154	-2.20897		29.132	0.954834	0.242455
1.155	-2.21584		29.134	0.961173	0.244064
1.157	-2.22047		29.135	0.966423	0.245397
1.159	-2.22459		29.137	0.971601	0.246712
1.16	-2.22941		29.139	0.977075	0.248102
1.162	-2.2334		29.14	0.981342	0.249185
1.164	-2.23899		29.142	0.986181	0.250414
1.165	-2.24467		29.144	0.990424	0.251492
1.167	-2.24962		29.145	0.996841	0.253121
1.169	-2.25359		29.147	1.00458	0.255087
1.17	-2.26042		29.149	1.00936	0.256301
1.172	-2.26833		29.15	1.01403	0.257486
1.174	-2.27265		29.152	1.0193	0.258825
1.175	-2.27804		29.154	1.02498	0.260267
1.177	-2.28238		29.155	1.02971	0.261468
1.179	-2.28741		29.157	1.03326	0.262368
1.18	-2.2936		29.159	1.04012	0.264111
1.182	-2.29972		29.16	1.04684	0.265817
1.183	-2.3048		29.162	1.05298	0.267377
1.185	-2.30816		29.164	1.05813	0.268685
1.187	-2.3123		29.165	1.06446	0.27029
1.188	-2.31554		29.167	1.06956	0.271586
1.19	-2.31832		29.168	1.07592	0.273201
1.192	-2.32095		29.17	1.08443	0.275361
1.193	-2.32248		29.172	1.09332	0.277619
1.195	-2.32372		29.173	1.10027	0.279383
1.197	-2.32438		29.175	1.10885	0.281562
1.198	-2.32613		29.177	1.11706	0.283648
1.2	-2.32773		29.178	1.12366	0.285323
1.202	-2.32873		29.18	1.12913	0.286712
1.203	-2.32795		29.182	1.13566	0.288372
1.205	-2.32438		29.183	1.14286	0.290198
1.207	-2.3212		29.185	1.15053	0.292146
1.208	-2.31835		29.187	1.1567	0.293713
1.21	-2.31395		29.188	1.16247	0.295177
1.212	-2.30732		29.19	1.16974	0.297023
1.213	-2.2996		29.192	1.17854	0.299257
1.215	-2.28938		29.193	1.18479	0.300845
1.217	-2.27783		29.195	1.19352	0.303064
1.218	-2.2638		29.197	1.20009	0.304731
1.22	-2.24887		29.198	1.20816	0.306779
1.222	-2.23293		29.2	1.21537	0.308611
1.223	-2.21652		29.202	1.22297	0.31054
1.225	-2.1992		29.203	1.23044	0.312436
1.227	-2.18097		29.205	1.23773	0.314289
1.228	-2.1592		29.207	1.24566	0.316302
1.23	-2.13442		29.208	1.25402	0.318425
1.232	-2.1082		29.21	1.26265	0.320617
1.233	-2.08076		29.212	1.27113	0.32277
1.235	-2.05121		29.213	1.27757	0.324405
1.237	-2.01726		29.215	1.28409	0.326059
1.238	-1.97926		29.217	1.29111	0.327842
1.24	-1.94001		29.218	1.29735	0.329426
1.241	-1.89945		29.22	1.30724	0.331939
1.243	-1.85565		29.222	1.31865	0.334835
1.245	-1.80903		29.223	1.32625	0.336766
1.246	-1.76016		29.225	1.33583	0.339199
1.248	-1.70861		29.226	1.34519	0.341574
1.25	-1.6521		29.228	1.35314	0.343594
1.251	-1.59381		29.23	1.35989	0.345308
1.253	-1.53374		29.231	1.37122	0.348183
1.255	-1.46933		29.233	1.38227	0.350991
1.256	-1.40424		29.235	1.39135	0.353295
1.258	-1.33682		29.236	1.39979	0.355438
1.26	-1.2653		29.238	1.40955	0.357917
1.261	-1.19067		29.24	1.41798	0.360057
1.263	-1.11332		29.241	1.4279	0.362578
1.265	-1.03404		29.243	1.43599	0.364631
1.266	-0.951965		29.245	1.44535	0.367008
1.268	-0.866565		29.246	1.45473	0.369388
1.27	-0.777621		29.248	1.46433	0.371828
1.271	-0.686005		29.25	1.47325	0.374093
1.273	-0.592173		29.251	1.48383	0.376779
1.275	-0.495257		29.253	1.49219	0.378902
1.276	-0.397268		29.255	1.50043	0.380995
1.278	-0.29774		29.256	1.50848	0.383037
1.28	-0.195939		29.258	1.51548	0.384814
1.281	-0.0923968		29.26	1.52215	0.386508
1.283	0.0141856		29.261	1.5309	0.388732
1.285	0.122888		29.263	1.54059	0.391191
1.286	0.234364		29.265	1.54933	0.39341
1.288	0.347354		29.266	1.55967	0.396035
1.29	0.460097		29.268	1.56843	0.39826
1.291	0.575944		29.27	1.58043	0.401309
1.293	0.693557		29.271	1.59054	0.403874
1.295	0.810915		29.273	1.59947	0.406143
1.296	0.929526		29.275	1.60792	0.408287
1.298	1.05004		29.276	1.61689	0.410565
1.3	1.16994		29.278	1.62734	0.41322
1.301	1.28752		29.28	1.63713	0.415706
1.303	1.40474		29.281	1.64763	0.418371
1.304	1.52591		29.283	1.65785	0.420966
1.306	1.64479		29.284	1.66892	0.423777
1.308	1.76522		29.286	1.67927	0.426406
1.309	1.88634		29.288	1.69018	0.429175
1.311	2.0068		29.289	1.69935	0.431505
1.313	2.12684		29.291	1.70901	0.433958
1.314	2.24513		29.293	1.719	0.436493
1.316	2.36253		29.294	1.7291	0.439058
1.318	2.47782		29.296	1.74036	0.441919
1.319	2.59003		29.298	1.75112	0.44465
1.321	2.70026		29.299	1.76094	0.447145
1.323	2.80816		29.301	1.77228	0.450022
1.324	2.9137		29.303	1.78176	0.452431
1.326	3.01397		29.304	1.78985	0.454484
1.328	3.11219		29.306	1.80202	0.457575
1.329	3.20695		29.308	1.81436	0.460709
1.331	3.29831		29.309	1.8249	0.463384
1.333	3.38489		29.311	1.83744	0.466568
1.334	3.46551		29.313	1.84958	0.469651
1.336	3.54618		29.314	1.85959	0.472192
1.338	3.62178		29.316	1.86836	0.474419
1.339	3.6938		29.318	1.87963	0.477281
1.341	3.76264		29.319	1.89196	0.480411
1.343	3.82536		29.321	1.90404	0.483479
1.344	3.8821		29.323	1.91661	0.48667
1.346	3.93454		29.324	1.92902	0.489823
1.348	3.98348		29.326	1.94268	0.493291
1.349	4.02803		29.328	1.95561	0.496574
1.351	4.06699		29.329	1.96925	0.500037
1.353	4.09917		29.331	1.98178	0.50322
1.354	4.12672		29.333	1.9946	0.506475
1.356	4.15098		29.334	2.00814	0.509912
1.358	4.17096		29.336	2.02249	0.513557
1.359	4.18201		29.338	2.03661	0.517141
1.361	4.19055		29.339	2.04984	0.520503
1.362	4.19429		29.341	2.06322	0.523899
1.364	4.19339		29.343	2.07767	0.527568
1.366	4.18857		29.344	2.09183	0.531164
1.367	4.17733		29.346	2.10713	0.535048
1.369	4.161		29.347	2.12284	0.539039
1.371	4.13832		29.349	2.13719	0.542682
1.372	4.11048		29.351	2.15081	0.54614
1.374	4.07756		29.352	2.16413	0.549523
1.376	4.03938		29.354	2.17844	0.553155
1.377	3.99672		29.356	2.19348	0.556974
1.379	3.94993		29.357	2.20868	0.560835
1.381	3.89706		29.359	2.22481	0.56493
1.382	3.83756		29.361	2.23995	0.568776
1.384	3.77514		29.362	2.25507	0.572614
1.386	3.70783		29.364	2.27045	0.576521
1.387	3.63143		29.366	2.28679	0.580669
1.389	3.55767		29.367	2.30277	0.584726
1.391	3.4761		29.369	2.31897	0.588841
1.392	3.38929		29.371	2.33544	0.593023
1.394	3.29988		29.372	2.35068	0.596891
1.396	3.20294		29.374	2.36671	0.600963
1.397	3.1037		29.376	2.38369	0.605275
1.399	2.99926		29.377	2.40081	0.609621
1.401	2.89306		29.379	2.41784	0.613945
1.402	2.78372		29.381	2.43569	0.618477
1.404	2.67101		29.382	2.45397	0.623119
1.406	2.55679		29.384	2.47245	0.627812
1.407	2.43791		29.386	2.49121	0.632575
1.409	2.32226		29.387	2.50921	0.637147
1.411	2.20698		29.389	2.52646	0.641526
1.412	2.08325		29.391	2.54473	0.646167
1.414	1.95876		29.392	2.56326	0.65087
1.416	1.8313		29.394	2.58123	0.655433
1.417	1.70464		29.396	2.59879	0.659894
1.419	1.57656		29.397	2.61753	0.664651
1.421	1.44834		29.399	2.63686	0.66956
1.422	1.3196		29.401	2.65619	0.674468
1.424	1.18812		29.402	2.67487	0.679212
1.425	1.05584		29.404	2.69362	0.683972
1.427	0.925341		29.405	2.71185	0.688602
1.429	0.795254		29.407	2.73017	0.693252
1.43	0.663387		29.409	2.74841	0.697886
1.432	0.531889		29.41	2.76642	0.702458
1.434	0.401783		29.412	2.78466	0.707089
1.435	0.271358		29.414	2.80311	0.711773
1.437	0.141384		29.415	2.82318	0.716872
1.439	0.0117364		29.417	2.84231	0.721729
1.44	-0.119604		29.419	2.86153	0.726608
1.442	-0.245549		29.42	2.88104	0.731563
1.444	-0.37183		29.422	2.9019	0.73686
1.445	-0.498936		29.424	2.92381	0.742422
1.447	-0.624093		29.425	2.94471	0.74773
1.449	-0.750593		29.427	2.96595	0.753122
1.45	-0.874902		29.429	2.98634	0.758301
1.452	-0.998037		29.43	3.00614	0.763329
1.454	-1.12209		29.432	3.02694	0.768611
1.455	-1.24221		29.434	3.0489	0.774187
1.457	-1.3602		29.435	3.07144	0.779909
1.459	-1.47929		29.437	3.09303	0.785392
1.46	-1.59547		29.439	3.1156	0.791122
1.462	-1.71058		29.44	3.13808	0.796832
1.464	-1.81969		29.442	3.16065	0.802562
1.465	-1.9295		29.444	3.18376	0.80843
1.467	-2.03992		29.445	3.20743	0.814441
1.469	-2.14837		29.447	3.22964	0.820081
1.47	-2.25336		29.449	3.25268	0.825931
1.472	-2.35621		29.45	3.27594	0.831837
1.474	-2.45497		29.452	3.29997	0.837938
1.475	-2.55352		29.454	3.32313	0.843819
1.477	-2.65289		29.455	3.3478	0.850084
1.479	-2.74983		29.457	3.3742	0.856789
1.48	-2.84475		29.459	3.40119	0.86364
1.482	-2.93736		29.46	3.42634	0.870028
1.483	-3.03111		29.462	3.45065	0.876201
1.485	-3.12326		29.464	3.47567	0.882552
1.487	-3.21275		29.465	3.50044	0.888843
1.488	-3.3025		29.467	3.52718	0.895631
1.49	-3.38942		29.468	3.55248	0.902057
1.492	-3.47599		29.47	3.57924	0.908853
1.493	-3.56379		29.472	3.60549	0.915518
1.495	-3.64813		29.473	3.6316	0.922147
1.497	-3.73162		29.475	3.65762	0.928754
1.498	-3.81265		29.477	3.6848	0.935656
1.5	-3.89282		29.478	3.71171	0.942489
1.502	-3.97477		29.48	3.7385	0.949291
1.503	-4.05468		29.482	3.76581	0.956225
1.505	-4.13259		29.483	3.79362	0.963288
1.507	-4.20883		29.485	3.82118	0.970285
1.508	-4.28281		29.487	3.84853	0.97723
1.51	-4.3569		29.488	3.87608	0.984227
1.512	-4.43037		29.49	3.90459	0.991466
1.513	-4.50203		29.492	3.93294	0.998664
1.515	-4.57308		29.493	3.96098	1.00579
1.517	-4.64167		29.495	3.98904	1.01291
1.518	-4.70955		29.497	4.01828	1.02033
1.52	-4.77877		29.498	4.04587	1.02734
1.522	-4.84747		29.5	4.07597	1.03498
1.523	-4.91407		29.502	4.10345	1.04196
1.525	-4.97889		29.503	4.13103	1.04896
1.527	-5.04273		29.505	4.16002	1.05632
1.528	-5.10707		29.507	4.1886	1.06358
1.53	-5.17212		29.508	4.21842	1.07115
1.532	-5.23533		29.51	4.24832	1.07875
1.533	-5.29671		29.512	4.27844	1.08639
1.535	-5.35679		29.513	4.30962	1.09431
1.537	-5.41548		29.515	4.33957	1.10192
1.538	-5.4739		29.517	4.37102	1.1099
1.54	-5.53124		29.518	4.40086	1.11748
1.541	-5.58635		29.52	4.4337	1.12582
1.543	-5.64052		29.522	4.46421	1.13357
1.545	-5.69439		29.523	4.49414	1.14117
1.546	-5.74872		29.525	4.52633	1.14934
1.548	-5.80145		29.526	4.55695	1.15712
1.55	-5.85197		29.528	4.58756	1.16489
1.551	-5.90135		29.53	4.62113	1.17341
1.553	-5.95044		29.531	4.65489	1.18198
1.555	-5.99955		29.533	4.68687	1.1901
1.556	-6.04833		29.535	4.71991	1.19849
1.558	-6.09496		29.536	4.7522	1.20669
1.56	-6.13858		29.538	4.7839	1.21474
1.561	-6.18214		29.54	4.81842	1.22351
1.563	-6.22603		29.541	4.8491	1.2313
1.565	-6.26945		29.543	4.88232	1.23973
1.566	-6.31006		29.545	4.91548	1.24815
1.568	-6.348		29.546	4.94865	1.25658
1.57	-6.38536		29.548	4.98298	1.26529
1.571	-6.42089		29.55	5.01632	1.27376
1.573	-6.4575		29.551	5.04911	1.28208
1.575	-6.49554		29.553	5.08149	1.29031
1.576	-6.5309		29.555	5.11608	1.29909
1.578	-6.56448		29.556	5.14907	1.30747
1.58	-6.5958		29.558	5.18394	1.31632
1.581	-6.62689		29.56	5.21781	1.32492
1.583	-6.6588		29.561	5.25215	1.33364
1.585	-6.6874		29.563	5.28466	1.3419
1.586	-6.71476		29.565	5.31957	1.35076
1.588	-6.74348		29.566	5.35373	1.35943
1.59	-6.77079		29.568	5.38729	1.36796
1.591	-6.79678		29.57	5.42272	1.37695
1.593	-6.82171		29.571	5.45765	1.38582
1.595	-6.84494		29.573	5.49436	1.39514
1.596	-6.86765		29.575	5.5293	1.40402
1.598	-6.89106		29.576	5.56567	1.41325
1.6	-6.9149		29.578	5.60289	1.4227
1.601	-6.93863		29.58	5.63983	1.43208
1.603	-6.9615		29.581	5.67807	1.44179
1.604	-6.98302		29.583	5.7155	1.4513
1.606	-7.00501		29.585	5.7541	1.4611
1.608	-7.02813		29.586	5.79212	1.47075
1.609	-7.05086		29.588	5.83112	1.48066
1.611	-7.07223		29.589	5.86906	1.49029
1.613	-7.09215		29.591	5.9076	1.50008
1.614	-7.1127		29.593	5.94592	1.50981
1.616	-7.13443		29.594	5.98632	1.52006
1.618	-7.15601		29.596	6.02491	1.52986
1.619	-7.17666		29.598	6.06365	1.5397
1.621	-7.19716		29.599	6.10201	1.54944
1.623	-7.21818		29.601	6.14185	1.55956
1.624	-7.23895		29.603	6.18052	1.56938
1.626	-7.26074		29.604	6.2217	1.57983
1.628	-7.28576		29.606	6.26412	1.59061
1.629	-7.30922		29.608	6.3056	1.60114
1.631	-7.33185		29.609	6.3458	1.61135
1.633	-7.35416		29.611	6.38622	1.62161
1.634	-7.37684		29.613	6.42754	1.6321
1.636	-7.40169		29.614	6.46709	1.64214
1.638	-7.42717		29.616	6.50868	1.6527
1.639	-7.45261		29.618	6.55069	1.66337
1.641	-7.47889		29.619	6.59343	1.67422
1.643	-7.50595		29.621	6.63666	1.6852
1.644	-7.53232		29.623	6.67852	1.69583
1.646	-7.55657		29.624	6.72054	1.7065
1.648	-7.58258		29.626	6.76286	1.71725
1.649	-7.60817		29.628	6.80613	1.72823
1.651	-7.6342		29.629	6.84928	1.73919
1.653	-7.6624		29.631	6.89257	1.75018
1.654	-7.69158		29.633	6.93626	1.76128
1.656	-7.72276		29.634	6.98122	1.77269
1.658	-7.7502		29.636	7.02642	1.78417
1.659	-7.77761		29.638	7.07154	1.79563
1.661	-7.80756		29.639	7.11657	1.80706
1.662	-7.8403		29.641	7.16121	1.8184
1.664	-7.87249		29.643	7.20715	1.83006
1.666	-7.90223		29.644	7.25299	1.8417
1.667	-7.93328		29.646	7.30032	1.85372
1.669	-7.96603		29.647	7.34656	1.86546
1.671	-7.99881		29.649	7.39412	1.87754
1.672	-8.03263		29.651	7.442	1.8897
1.674	-8.0682		29.652	7.48912	1.90166
1.676	-8.10551		29.654	7.53711	1.91385
1.677	-8.14187		29.656	7.58462	1.92591
1.679	-8.17813		29.657	7.63157	1.93783
1.681	-8.21769		29.659	7.67925	1.94994
1.682	-8.25579		29.661	7.72687	1.96203
1.684	-8.29159		29.662	7.77451	1.97413
1.686	-8.32711		29.664	7.82257	1.98633
1.687	-8.36214		29.666	7.87156	1.99877
1.689	-8.3995		29.667	7.91936	2.01091
1.691	-8.43561		29.669	7.96868	2.02343
1.692	-8.47235		29.671	8.01851	2.03609
1.694	-8.50684		29.672	8.0669	2.04837
1.696	-8.54302		29.674	8.11556	2.06073
1.697	-8.57787		29.676	8.16455	2.07317
1.699	-8.61247		29.677	8.21376	2.08566
1.701	-8.6482		29.679	8.26564	2.09884
1.702	-8.68375		29.681	8.31906	2.1124
1.704	-8.71685		29.682	8.3718	2.12579
1.706	-8.7491		29.684	8.42324	2.13886
1.707	-8.78072		29.686	8.47467	2.15192
1.709	-8.81153		29.687	8.52541	2.1648
1.711	-8.83444		29.689	8.57559	2.17754
1.712	-8.86106		29.691	8.62655	2.19048
1.714	-8.8875		29.692	8.67833	2.20363
1.716	-8.91279		29.694	8.73191	2.21723
1.717	-8.93847		29.696	8.78559	2.23087
1.719	-8.96199		29.697	8.83966	2.2446
1.721	-8.97981		29.699	8.89378	2.25834
1.722	-8.99852		29.701	8.94714	2.27189
1.724	-9.01793		29.702	8.9999	2.28528
1.725	-9.03677		29.704	9.05363	2.29892
1.727	-9.05662		29.705	9.1068	2.31243
1.729	-9.07906		29.707	9.1598	2.32589
1.73	-9.09989		29.709	9.21388	2.33962
1.732	-9.11789		29.71	9.26629	2.35293
1.734	-9.14432		29.712	9.31947	2.36643
1.735	-9.16798		29.714	9.37316	2.38006
1.737	-9.18961		29.715	9.4264	2.39358
1.739	-9.21002		29.717	9.48012	2.40722
1.74	-9.22885		29.719	9.53442	2.42101
1.742	-9.24873		29.72	9.58877	2.43481
1.744	-9.26855		29.722	9.6445	2.44896
1.745	-9.28519		29.724	9.70281	2.46377
1.747	-9.30255		29.725	9.76032	2.47837
1.749	-9.3203		29.727	9.81881	2.49322
1.75	-9.33697		29.729	9.87759	2.50815
1.752	-9.34855		29.73	9.93528	2.5228
1.754	-9.35922		29.732	9.99431	2.53779
1.755	-9.36759		29.734	10.0523	2.55251
1.757	-9.37501		29.735	10.1123	2.56774
1.759	-9.38058		29.737	10.1712	2.58271
1.76	-9.38393		29.739	10.2309	2.59786
1.762	-9.39011		29.74	10.2915	2.61326
1.764	-9.39272		29.742	10.3532	2.62891
1.765	-9.39214		29.744	10.4134	2.6442
1.767	-9.3948		29.745	10.4741	2.65962
1.769	-9.39754		29.747	10.5345	2.67496
1.77	-9.4006		29.749	10.5949	2.69029
1.772	-9.40274		29.75	10.6547	2.70547
1.774	-9.40383		29.752	10.7156	2.72095
1.775	-9.40486		29.754	10.777	2.73653
1.777	-9.40711		29.755	10.8415	2.7529
1.779	-9.40725		29.757	10.9074	2.76964
1.78	-9.40662		29.759	10.973	2.7863
1.782	-9.40529		29.76	11.0348	2.80199
1.783	-9.40401		29.762	11.0966	2.81768
1.785	-9.40104		29.764	11.1586	2.83344
1.787	-9.40054		29.765	11.2218	2.84947
1.788	-9.40169		29.767	11.2864	2.86588
1.79	-9.40192		29.768	11.3528	2.88274
1.792	-9.40264		29.77	11.4177	2.89921
1.793	-9.40659		29.772	11.4838	2.91599
1.795	-9.41086		29.773	11.5499	2.93278
1.797	-9.41557		29.775	11.6163	2.94965
1.798	-9.42175		29.777	11.6843	2.96691
1.8	-9.42763		29.778	11.7514	2.98394
1.802	-9.43206		29.78	11.8179	3.00084
1.803	-9.43857		29.782	11.8854	3.01799
1.805	-9.44608		29.783	11.953	3.03515
1.807	-9.45356		29.785	12.0221	3.05268
1.808	-9.46037		29.787	12.0909	3.07015
1.81	-9.46612		29.788	12.1608	3.0879
1.812	-9.46807		29.79	12.2315	3.10587
1.813	-9.46868		29.792	12.3013	3.1236
1.815	-9.46791		29.793	12.3735	3.14193
1.817	-9.4618		29.795	12.446	3.16033
1.818	-9.4535		29.797	12.5199	3.17909
1.82	-9.44454		29.798	12.5909	3.19711
1.822	-9.4357		29.8	12.6627	3.21536
1.823	-9.42785		29.802	12.7347	3.23364
1.825	-9.41768		29.803	12.8071	3.25202
1.827	-9.40695		29.805	12.8795	3.27041
1.828	-9.39725		29.807	12.9501	3.28833
1.83	-9.38678		29.808	13.021	3.30634
1.832	-9.37569		29.81	13.0924	3.32446
1.833	-9.36519		29.812	13.1641	3.34266
1.835	-9.35658		29.813	13.2377	3.36136
1.837	-9.34917		29.815	13.3115	3.38009
1.838	-9.34107		29.817	13.3865	3.39914
1.84	-9.33241		29.818	13.4585	3.41742
1.842	-9.32223		29.82	13.5322	3.43614
1.843	-9.31068		29.822	13.6093	3.45572
1.845	-9.29934		29.823	13.682	3.47418
1.846	-9.28661		29.825	13.759	3.49372
1.848	-9.27415		29.826	13.8332	3.51256
1.85	-9.26227		29.828	13.9096	3.53197
1.851	-9.24962		29.83	13.9886	3.55203
1.853	-9.23676		29.831	14.0691	3.57247
1.855	-9.22326		29.833	14.1493	3.59283
1.856	-9.20906		29.835	14.2285	3.61294
1.858	-9.19371		29.836	14.3073	3.63296
1.86	-9.17759		29.838	14.3827	3.6521
1.861	-9.16118		29.84	14.4615	3.6721
1.863	-9.1443		29.841	14.5397	3.69197
1.865	-9.12671		29.843	14.621	3.71262
1.866	-9.10786		29.845	14.7026	3.73334
1.868	-9.08912		29.846	14.7831	3.75377
1.87	-9.06946		29.848	14.8627	3.77399
1.871	-9.04801		29.85	14.942	3.79413
1.873	-9.02709		29.851	15.0207	3.8141
1.875	-9.00685		29.853	15.0978	3.83367
1.876	-8.98707		29.855	15.1771	3.85382
1.878	-8.96557		29.856	15.2547	3.87352
1.88	-8.94195		29.858	15.3365	3.89428
1.881	-8.91832		29.86	15.415	3.91422
1.883	-8.89401		29.861	15.4923	3.93386
1.885	-8.86962		29.863	15.5739	3.95457
1.886	-8.84535		29.865	15.6519	3.97438
1.888	-8.82097		29.866	15.7327	3.99491
1.89	-8.79627		29.868	15.8123	4.01512
1.891	-8.77103		29.87	15.8918	4.03529
1.893	-8.74608		29.871	15.9721	4.05567
1.895	-8.71954		29.873	16.0531	4.07625
1.896	-8.68781		29.875	16.134	4.09678
1.898	-8.65196		29.876	16.2148	4.11732
1.9	-8.61584		29.878	16.2987	4.13862
1.901	-8.57846		29.88	16.3816	4.15966
1.903	-8.54195		29.881	16.4688	4.18182
1.904	-8.50679		29.883	16.5558	4.20389
1.906	-8.46915		29.885	16.6422	4.22583
1.908	-8.42951		29.886	16.7291	4.24789
1.909	-8.38781		29.888	16.8168	4.27016
1.911	-8.34379		29.889	16.9046	4.29248
1.913	-8.29957		29.891	16.9933	4.315
1.914	-8.25482		29.893	17.0801	4.33704
1.916	-8.20866		29.894	17.1657	4.35877
1.918	-8.16105		29.896	17.2536	4.38108
1.919	-8.11283		29.898	17.3387	4.40271
1.921	-8.06623		29.899	17.4249	4.42459
1.923	-8.01956		29.901	17.5128	4.44689
1.924	-7.97139		29.903	17.6005	4.46918
1.926	-7.92581		29.904	17.6874	4.49123
1.928	-7.87989		29.906	17.7784	4.51434
1.929	-7.83235		29.908	17.8673	4.53691
1.931	-7.78441		29.909	17.9584	4.56004
1.933	-7.73594		29.911	18.0478	4.58277
1.934	-7.68647		29.913	18.1361	4.60517
1.936	-7.63628		29.914	18.2233	4.62731
1.938	-7.58638		29.916	18.3106	4.64949
1.939	-7.5378		29.918	18.4011	4.67246
1.941	-7.48889		29.919	18.4917	4.69548
1.943	-7.44008		29.921	18.5852	4.71922
1.944	-7.39191		29.923	18.6769	4.7425
1.946	-7.34481		29.924	18.7683	4.76571
1.948	-7.29661		29.926	18.861	4.78925
1.949	-7.24995		29.928	18.9533	4.81267
1.951	-7.20236		29.929	19.0467	4.83639
1.953	-7.15423		29.931	19.1413	4.86043
1.954	-7.10539		29.933	19.2375	4.88484
1.956	-7.05588		29.934	19.3335	4.90923
1.958	-7.008		29.936	19.4317	4.93416
1.959	-6.95905		29.938	19.5297	4.95905
1.961	-6.90819		29.939	19.6284	4.98411
1.962	-6.85823		29.941	19.7263	5.00897
1.964	-6.80783		29.943	19.8236	5.03367
1.966	-6.75794		29.944	19.9222	5.05872
1.967	-6.70931		29.946	20.0198	5.08349
1.969	-6.66026		29.947	20.1195	5.10881
1.971	-6.61303		29.949	20.2177	5.13373
1.972	-6.56377		29.951	20.3163	5.15878
1.974	-6.51611		29.952	20.4167	5.18428
1.976	-6.46699		29.954	20.5147	5.20915
1.977	-6.41803		29.956	20.6132	5.23417
1.979	-6.37514		29.957	20.7139	5.25973
1.981	-6.33771		29.959	20.8162	5.28573
1.982	-6.30287		29.961	20.9183	5.31163
1.984	-6.2707		29.962	21.0188	5.33716
1.986	-6.23855		29.964	21.1179	5.36233
1.987	-6.20489		29.966	21.217	5.38749
1.989	-6.17263		29.967	21.3179	5.41312
1.991	-6.14121		29.969	21.4195	5.4389
1.992	-6.11407		29.971	21.5197	5.46435
1.994	-6.08697		29.972	21.6216	5.49022
1.996	-6.05988		29.974	21.7231	5.51599
1.997	-6.03347		29.976	21.8256	5.54201
1.999	-6.00892		29.977	21.9285	5.56815
2.001	-5.98414		29.979	22.0305	5.59406
2.002	-5.96527		29.981	22.1361	5.62086
2.004	-5.94479		29.982	22.2433	5.64809
2.006	-5.92323		29.984	22.3509	5.67541
2.007	-5.90334		29.986	22.457	5.70236
2.009	-5.88173		29.987	22.5615	5.72888
2.011	-5.86257		29.989	22.6671	5.75571
2.012	-5.84379		29.991	22.7729	5.78255
2.014	-5.82532		29.992	22.8796	5.80965
2.016	-5.80603		29.994	22.9876	5.83707
2.017	-5.78557		29.996	23.0963	5.86467
2.019	-5.76482		29.997	23.205	5.89228
2.021	-5.74385		29.999	23.3136	5.91985
2.022	-5.72142		30.001	23.4214	5.94724
2.024	-5.69852		30.002	23.5279	5.97429
2.025	-5.67591		30.004	23.6339	6.0012
2.027	-5.65378		30.006	23.7402	6.02818
2.029	-5.63049		30.007	23.8465	6.05519
2.03	-5.61174		30.009	23.952	6.08197
2.032	-5.59102		30.01	24.0588	6.10909
2.034	-5.56897		30.012	24.1654	6.13616
2.035	-5.54959		30.014	24.2726	6.16337
2.037	-5.52985		30.015	24.3793	6.19046
2.039	-5.51235		30.017	24.4859	6.21755
2.04	-5.49056		30.019	24.5935	6.24485
2.042	-5.46894		30.02	24.7009	6.27212
2.044	-5.44866		30.022	24.8107	6.30002
2.045	-5.42868		30.024	24.9207	6.32793
2.047	-5.40859		30.025	25.0314	6.35604
2.049	-5.38789		30.027	25.1426	6.3843
2.05	-5.36808		30.029	25.2538	6.41252
2.052	-5.3498		30.03	25.3662	6.44107
2.054	-5.3254		30.032	25.4789	6.46969
2.055	-5.30714		30.034	25.5936	6.4988
2.057	-5.28533		30.035	25.7072	6.52766
2.059	-5.26494		30.037	25.8227	6.55697
2.06	-5.24465		30.039	25.9388	6.58646
2.062	-5.22224		30.04	26.0537	6.61564
2.064	-5.19868		30.042	26.1695	6.64504
2.065	-5.17462		30.044	26.2852	6.67442
2.067	-5.1454		30.045	26.3998	6.70351
2.069	-5.11603		30.047	26.5152	6.73283
2.07	-5.08678		30.049	26.6318	6.76243
2.072	-5.05551		30.05	26.7462	6.79148
2.074	-5.02474		30.052	26.8621	6.8209
2.075	-4.99524		30.054	26.9761	6.84985
2.077	-4.96449		30.055	27.0912	6.87909
2.079	-4.93324		30.057	27.2087	6.90893
2.08	-4.90357		30.059	27.3291	6.9395
2.082	-4.87381		30.06	27.4476	6.96958
2.083	-4.84506		30.062	27.568	7.00014
2.085	-4.81207		30.064	27.6869	7.03034
2.087	-4.77953		30.065	27.806	7.06058
2.088	-4.74793		30.067	27.9251	7.09083
2.09	-4.71772		30.068	28.0437	7.12095
2.092	-4.68771		30.07	28.167	7.15225
2.093	-4.65786		30.072	28.2884	7.18309
2.095	-4.62677		30.073	28.4101	7.21398
2.097	-4.59742		30.075	28.5308	7.24462
2.098	-4.56919		30.077	28.6507	7.27507
2.1	-4.54181		30.078	28.7709	7.3056
2.102	-4.5165		30.08	28.8896	7.33574
2.103	-4.49163		30.082	29.0115	7.36669
2.105	-4.46604		30.083	29.1335	7.39767
2.107	-4.43856		30.085	29.2573	7.42912
2.108	-4.41405		30.087	29.3794	7.46011
2.11	-4.39019		30.088	29.5047	7.49192
2.112	-4.36728		30.09	29.6287	7.52341
2.113	-4.34149		30.092	29.7563	7.55582
2.115	-4.3143		30.093	29.8815	7.58761
2.117	-4.29016		30.095	30.009	7.61999
2.118	-4.2662		30.097	30.1345	7.65184
2.12	-4.24332		30.098	30.2599	7.6837
2.122	-4.21886		30.1	30.3886	7.71638
2.123	-4.19738		30.102	30.5138	7.74816
2.125	-4.17636		30.103	30.6407	7.78039
2.127	-4.15454		30.105	30.7655	7.81207
2.128	-4.1335		30.107	30.8889	7.84342
2.13	-4.11373		30.108	31.0151	7.87544
2.132	-4.09453		30.11	31.1387	7.90684
2.133	-4.07375		30.112	31.2657	7.93908
2.135	-4.0529		30.113	31.3896	7.97054
2.137	-4.03628		30.115	31.5156	8.00255
2.138	-4.01716		30.117	31.64	8.03412
2.14	-3.99867		30.118	31.7663	8.06621
2.142	-3.98096		30.12	31.8907	8.09777
2.143	-3.96156		30.122	32.0154	8.12946
2.145	-3.94536		30.123	32.1392	8.16088
2.146	-3.9308		30.125	32.2667	8.19327
2.148	-3.9175		30.127	32.3872	8.22387
2.15	-3.9069		30.128	32.5123	8.25563
2.151	-3.89752		30.13	32.6351	8.28682
2.153	-3.88843		30.131	32.7598	8.31846
2.155	-3.88119		30.133	32.8918	8.35199
2.156	-3.87505		30.135	33.0195	8.38441
2.158	-3.86827		30.136	33.1483	8.41712
2.16	-3.86083		30.138	33.2744	8.44915
2.161	-3.85613		30.14	33.3993	8.48085
2.163	-3.85118		30.141	33.5278	8.51348
2.165	-3.84485		30.143	33.6543	8.54562
2.166	-3.83853		30.145	33.7827	8.57821
2.168	-3.83218		30.146	33.9096	8.61044
2.17	-3.82578		30.148	34.0394	8.6434
2.171	-3.81986		30.15	34.1642	8.67508
2.173	-3.8142		30.151	34.2937	8.70795
2.175	-3.8093		30.153	34.4171	8.73929
2.176	-3.80393		30.155	34.5421	8.77103
2.178	-3.79912		30.156	34.6628	8.80168
2.18	-3.79496		30.158	34.7855	8.83283
2.181	-3.79038		30.16	34.9075	8.86383
2.183	-3.78599		30.161	35.033	8.89568
2.185	-3.78174		30.163	35.1594	8.92779
2.186	-3.77769		30.165	35.2841	8.95945
2.188	-3.77426		30.166	35.4072	8.9907
2.19	-3.77305		30.168	35.5292	9.02167
2.191	-3.77138		30.17	35.6545	9.0535
2.193	-3.76765		30.171	35.7787	9.08504
2.195	-3.76373		30.173	35.9021	9.11638
2.196	-3.76021		30.175	36.0255	9.14771
2.198	-3.75826		30.176	36.1461	9.17833
2.2	-3.75574		30.178	36.2695	9.20966
2.201	-3.75139		30.18	36.3927	9.24096
2.203	-3.74683		30.181	36.5172	9.27256
2.204	-3.74242		30.183	36.64	9.30373
2.206	-3.73713		30.185	36.7646	9.33539
2.208	-3.7312		30.186	36.8888	9.36691
2.209	-3.72688		30.188	37.0148	9.39892
2.211	-3.72303		30.189	37.1389	9.43043
2.213	-3.71811		30.191	37.2634	9.46203
2.214	-3.71321		30.193	37.3904	9.49428
2.216	-3.70995		30.194	37.516	9.52619
2.218	-3.70642		30.196	37.6439	9.55867
2.219	-3.70194		30.198	37.7707	9.59085
2.221	-3.6957		30.199	37.8957	9.6226
2.223	-3.68934		30.201	38.0194	9.654
2.224	-3.6839		30.203	38.1438	9.6856
2.226	-3.68016		30.204	38.2695	9.7175
2.228	-3.67713		30.206	38.3932	9.74891
2.229	-3.67275		30.208	38.5159	9.78007
2.231	-3.66844		30.209	38.6433	9.81242
2.233	-3.664		30.211	38.7699	9.84457
2.234	-3.66006		30.213	38.8975	9.87699
2.236	-3.65599		30.214	39.0203	9.90817
2.238	-3.65127		30.216	39.1408	9.93875
2.239	-3.64622		30.218	39.2612	9.96933
2.241	-3.64059		30.219	39.3816	9.9999
2.243	-3.63555		30.221	39.5034	10.0308
2.244	-3.63114		30.223	39.6251	10.0617
2.246	-3.62426		30.224	39.7466	10.0926
2.248	-3.61881		30.226	39.8688	10.1236
2.249	-3.61344		30.228	39.9905	10.1545
2.251	-3.60914		30.229	40.1116	10.1853
2.253	-3.60595		30.231	40.2309	10.2155
2.254	-3.59984		30.233	40.3518	10.2463
2.256	-3.59428		30.234	40.471	10.2765
2.258	-3.5893		30.236	40.5906	10.3069
2.259	-3.58316		30.238	40.7094	10.3371
2.261	-3.57808		30.239	40.8322	10.3682
2.263	-3.57109		30.241	40.9571	10.4
2.264	-3.56451		30.243	41.0816	10.4316
2.266	-3.55801		30.244	41.2047	10.4628
2.267	-3.55083		30.246	41.3253	10.4934
2.269	-3.54562		30.247	41.4488	10.5248
2.271	-3.54006		30.249	41.5708	10.5558
2.272	-3.53412		30.251	41.6926	10.5867
2.274	-3.52712		30.252	41.8126	10.6172
2.276	-3.51898		30.254	41.9305	10.6471
2.277	-3.51243		30.256	42.0488	10.6772
2.279	-3.50759		30.257	42.1658	10.7069
2.281	-3.50297		30.259	42.2858	10.7373
2.282	-3.49676		30.261	42.4038	10.7673
2.284	-3.49273		30.262	42.5212	10.7971
2.286	-3.48854		30.264	42.6372	10.8266
2.287	-3.48424		30.266	42.7513	10.8555
2.289	-3.48141		30.267	42.8647	10.8843
2.291	-3.47884		30.269	42.9801	10.9137
2.292	-3.47647		30.271	43.0963	10.9431
2.294	-3.47385		30.272	43.2126	10.9727
2.296	-3.47184		30.274	43.3281	11.002
2.297	-3.47013		30.276	43.4424	11.031
2.299	-3.46535		30.277	43.5551	11.0596
2.301	-3.46193		30.279	43.6663	11.0879
2.302	-3.45894		30.281	43.7767	11.1159
2.304	-3.45791		30.282	43.8862	11.1437
2.306	-3.45727		30.284	43.9984	11.1722
2.307	-3.45513		30.286	44.1135	11.2014
2.309	-3.45288		30.287	44.2275	11.2304
2.311	-3.44997		30.289	44.3403	11.259
2.312	-3.44652		30.291	44.4516	11.2873
2.314	-3.44397		30.292	44.5627	11.3155
2.316	-3.44194		30.294	44.6744	11.3439
2.317	-3.43998		30.296	44.7845	11.3718
2.319	-3.43797		30.297	44.8956	11.4
2.321	-3.43595		30.299	45.0092	11.4289
2.322	-3.43349		30.301	45.1236	11.4579
2.324	-3.4345		30.302	45.2379	11.4869
2.325	-3.43436		30.304	45.3499	11.5154
2.327	-3.43416		30.306	45.4597	11.5433
2.329	-3.431		30.307	45.5675	11.5706
2.33	-3.42994		30.309	45.6732	11.5975
2.332	-3.4292		30.31	45.7773	11.6239
2.334	-3.42718		30.312	45.883	11.6508
2.335	-3.42485		30.314	45.9885	11.6775
2.337	-3.42491		30.315	46.0932	11.7041
2.339	-3.42394		30.317	46.1958	11.7302
2.34	-3.42334		30.319	46.2988	11.7563
2.342	-3.42435		30.32	46.4023	11.7826
2.344	-3.42375		30.322	46.5057	11.8089
2.345	-3.4245		30.324	46.6071	11.8346
2.347	-3.42545		30.325	46.7072	11.86
2.349	-3.42759		30.327	46.8073	11.8855
2.35	-3.43195		30.329	46.9079	11.911
2.352	-3.43139		30.33	47.009	11.9367
2.354	-3.43217		30.332	47.1092	11.9621
2.355	-3.43178		30.334	47.2103	11.9878
2.357	-3.43386		30.335	47.3122	12.0137
2.359	-3.43555		30.337	47.4141	12.0395
2.36	-3.43736		30.339	47.5173	12.0657
2.362	-3.43847		30.34	47.6198	12.0918
2.364	-3.43757		30.342	47.7217	12.1176
2.365	-3.43791		30.344	47.8235	12.1435
2.367	-3.43704		30.345	47.9255	12.1694
2.369	-3.43609		30.347	48.0276	12.1953
2.37	-3.43457		30.349	48.1309	12.2215
2.372	-3.43333		30.35	48.2324	12.2473
2.374	-3.43282		30.352	48.3331	12.2729
2.375	-3.43003		30.354	48.4317	12.2979
2.377	-3.42997		30.355	48.5284	12.3225
2.379	-3.42849		30.357	48.6275	12.3476
2.38	-3.42657		30.359	48.7244	12.3722
2.382	-3.42384		30.36	48.8222	12.3971
2.384	-3.42003		30.362	48.9236	12.4228
2.385	-3.41656		30.364	49.0227	12.448
2.387	-3.41278		30.365	49.1205	12.4728
2.388	-3.40877		30.367	49.218	12.4976
2.39	-3.4048		30.368	49.3117	12.5214
2.392	-3.40167		30.37	49.4054	12.5452
2.393	-3.39863		30.372	49.4979	12.5687
2.395	-3.39463		30.373	49.5925	12.5927
2.397	-3.39063		30.375	49.6869	12.6167
2.398	-3.38712		30.377	49.7806	12.6405
2.4	-3.38143		30.378	49.8742	12.6642
2.402	-3.37603		30.38	49.9683	12.6881
2.403	-3.37191		30.382	50.0595	12.7113
2.405	-3.36842		30.383	50.1496	12.7341
2.407	-3.36358		30.385	50.2366	12.7562
2.408	-3.35827		30.387	50.3257	12.7788
2.41	-3.35249		30.388	50.4171	12.8021
2.412	-3.34956		30.39	50.5099	12.8256
2.413	-3.34622		30.392	50.6034	12.8494
2.415	-3.34254		30.393	50.6999	12.8739
2.417	-3.33956		30.395	50.791	12.897
2.418	-3.33534		30.397	50.884	12.9206
2.42	-3.33153		30.398	50.9733	12.9433
2.422	-3.32818		30.4	51.0659	12.9668
2.423	-3.32316		30.402	51.158	12.9902
2.425	-3.31778		30.403	51.2477	13.013
2.427	-3.31114		30.405	51.3405	13.0365
2.428	-3.30267		30.407	51.4291	13.059
2.43	-3.29773		30.408	51.5175	13.0815
2.432	-3.29207		30.41	51.6044	13.1036
2.433	-3.28464		30.412	51.6904	13.1254
2.435	-3.27733		30.413	51.7749	13.1468
2.437	-3.26968		30.415	51.8552	13.1672
2.438	-3.26426		30.417	51.9399	13.1887
2.44	-3.25896		30.418	52.0174	13.2084
2.442	-3.25355		30.42	52.1022	13.23
2.443	-3.24762		30.422	52.1836	13.2506
2.445	-3.24138		30.423	52.2693	13.2724
2.446	-3.23628		30.425	52.3514	13.2932
2.448	-3.23058		30.427	52.4338	13.3142
2.45	-3.22587		30.428	52.5136	13.3344
2.451	-3.22189		30.43	52.5971	13.3556
2.453	-3.2178		30.431	52.6721	13.3747
2.455	-3.21308		30.433	52.7503	13.3945
2.456	-3.20717		30.435	52.8274	13.4141
2.458	-3.20284		30.436	52.9037	13.4335
2.46	-3.19651		30.438	52.9877	13.4548
2.461	-3.18959		30.44	53.0621	13.4737
2.463	-3.18503		30.441	53.1386	13.4931
2.465	-3.18215		30.443	53.2121	13.5118
2.466	-3.18037		30.445	53.2842	13.5301
2.468	-3.17754		30.446	53.3577	13.5488
2.47	-3.17347		30.448	53.4311	13.5674
2.471	-3.16983		30.45	53.506	13.5864
2.473	-3.16671		30.451	53.5864	13.6068
2.475	-3.16192		30.453	53.6633	13.6264
2.476	-3.15663		30.455	53.7421	13.6464
2.478	-3.15289		30.456	53.8187	13.6658
2.48	-3.15074		30.458	53.8923	13.6845
2.481	-3.14632		30.46	53.9652	13.703
2.483	-3.14397		30.461	54.0317	13.7199
2.485	-3.1449		30.463	54.0964	13.7363
2.486	-3.14394		30.465	54.1653	13.7538
2.488	-3.14117		30.466	54.2295	13.7701
2.49	-3.13659		30.468	54.2964	13.7871
2.491	-3.13286		30.47	54.3603	13.8033
2.493	-3.13076		30.471	54.4237	13.8194
2.495	-3.12806		30.473	54.4864	13.8354
2.496	-3.1247		30.475	54.5481	13.851
2.498	-3.1215		30.476	54.6084	13.8663
2.5	-3.11828		30.478	54.6687	13.8817
2.501	-3.11498		30.48	54.7311	13.8975
2.503	-3.11245		30.481	54.7925	13.9131
2.504	-3.10939		30.483	54.8525	13.9283
2.506	-3.10613		30.485	54.913	13.9437
2.508	-3.10345		30.486	54.9726	13.9588
2.509	-3.1019		30.488	55.0326	13.974
2.511	-3.10318		30.489	55.0912	13.9889
2.513	-3.10344		30.491	55.1534	14.0047
2.514	-3.10071		30.493	55.2145	14.0202
2.516	-3.09918		30.494	55.2766	14.036
2.518	-3.09952		30.496	55.34	14.0521
2.519	-3.10065		30.498	55.4027	14.068
2.521	-3.10136		30.499	55.4657	14.084
2.523	-3.10028		30.501	55.5321	14.1009
2.524	-3.09931		30.503	55.5943	14.1167
2.526	-3.09871		30.504	55.6546	14.132
2.528	-3.09768		30.506	55.7147	14.1473
2.529	-3.09636		30.508	55.771	14.1615
2.531	-3.09518		30.509	55.8275	14.1759
2.533	-3.09497		30.511	55.8823	14.1898
2.534	-3.09217		30.513	55.9373	14.2038
2.536	-3.08911		30.514	55.9971	14.219
2.538	-3.08982		30.516	56.0569	14.2342
2.539	-3.08959		30.518	56.116	14.2491
2.541	-3.08784		30.519	56.1716	14.2633
2.543	-3.086		30.521	56.2241	14.2766
2.544	-3.08506		30.523	56.2785	14.2904
2.546	-3.08339		30.524	56.3326	14.3042
2.548	-3.08005		30.526	56.3888	14.3184
2.549	-3.07709		30.528	56.4451	14.3327
2.551	-3.07513		30.529	56.4993	14.3465
2.553	-3.07358		30.531	56.5542	14.3604
2.554	-3.07109		30.533	56.6093	14.3744
2.556	-3.06942		30.534	56.6597	14.3872
2.558	-3.0691		30.536	56.7085	14.3996
2.559	-3.06899		30.538	56.7547	14.4113
2.561	-3.06853		30.539	56.8019	14.4233
2.563	-3.06658		30.541	56.8506	14.4357
2.564	-3.06587		30.543	56.901	14.4485
2.566	-3.06642		30.544	56.9537	14.4619
2.567	-3.06336		30.546	57.0095	14.476
2.569	-3.06061		30.548	57.0596	14.4888
2.571	-3.05832		30.549	57.1101	14.5016
2.572	-3.05835		30.551	57.1601	14.5143
2.574	-3.05823		30.552	57.2092	14.5267
2.576	-3.05457		30.554	57.2586	14.5393
2.577	-3.05179		30.556	57.3045	14.5509
2.579	-3.04978		30.557	57.3502	14.5625
2.581	-3.04785		30.559	57.3959	14.5741
2.582	-3.04526		30.561	57.4417	14.5858
2.584	-3.04355		30.562	57.4863	14.5971
2.586	-3.04151		30.564	57.5292	14.608
2.587	-3.03846		30.566	57.5744	14.6195
2.589	-3.03607		30.567	57.6189	14.6308
2.591	-3.03687		30.569	57.6644	14.6423
2.592	-3.03646		30.571	57.7078	14.6534
2.594	-3.03502		30.572	57.7508	14.6643
2.596	-3.03175		30.574	57.7921	14.6747
2.597	-3.02946		30.576	57.8332	14.6852
2.599	-3.02772		30.577	57.8735	14.6954
2.601	-3.02481		30.579	57.9116	14.7051
2.602	-3.02106		30.581	57.9489	14.7146
2.604	-3.01648		30.582	57.9856	14.7239
2.606	-3.0128		30.584	58.0205	14.7327
2.607	-3.00974		30.586	58.0527	14.7409
2.609	-3.00622		30.587	58.0844	14.749
2.611	-3.00334		30.589	58.1158	14.7569
2.612	-3.00009		30.591	58.1517	14.7661
2.614	-2.99804		30.592	58.189	14.7755
2.616	-2.99532		30.594	58.2226	14.7841
2.617	-2.99235		30.596	58.2558	14.7925
2.619	-2.99512		30.597	58.2885	14.8008
2.621	-2.99151		30.599	58.3216	14.8092
2.622	-2.98912		30.601	58.3538	14.8174
2.624	-2.98811		30.602	58.385	14.8253
2.625	-2.98596		30.604	58.4175	14.8335
2.627	-2.98394		30.606	58.4493	14.8416
2.629	-2.98164		30.607	58.4805	14.8496
2.63	-2.98058		30.609	58.5101	14.8571
2.632	-2.97937		30.61	58.5376	14.864
2.634	-2.9764		30.612	58.5646	14.8709
2.635	-2.9738		30.614	58.5887	14.877
2.637	-2.97291		30.615	58.6091	14.8822
2.639	-2.97195		30.617	58.6276	14.8869
2.64	-2.96798		30.619	58.6471	14.8919
2.642	-2.96501		30.62	58.6673	14.897
2.644	-2.96366		30.622	58.6877	14.9022
2.645	-2.96332		30.624	58.7044	14.9064
2.647	-2.95986		30.625	58.7198	14.9103
2.649	-2.95529		30.627	58.7349	14.9142
2.65	-2.95063		30.629	58.7491	14.9178
2.652	-2.9469		30.63	58.7649	14.9218
2.654	-2.9459		30.632	58.7822	14.9262
2.655	-2.94379		30.634	58.7987	14.9303
2.657	-2.9406		30.635	58.8156	14.9346
2.659	-2.93883		30.637	58.8317	14.9387
2.66	-2.93889		30.639	58.8472	14.9427
2.662	-2.93715		30.64	58.8622	14.9465
2.664	-2.93578		30.642	58.8761	14.95
2.665	-2.93445		30.644	58.8894	14.9534
2.667	-2.93339		30.645	58.9022	14.9566
2.669	-2.93032		30.647	58.9136	14.9595
2.67	-2.92923		30.649	58.9243	14.9623
2.672	-2.93137		30.65	58.9331	14.9645
2.674	-2.927		30.652	58.9415	14.9666
2.675	-2.92478		30.654	58.949	14.9685
2.677	-2.92211		30.655	58.9557	14.9702
2.679	-2.92154		30.657	58.9648	14.9725
2.68	-2.91988		30.659	58.9735	14.9747
2.682	-2.91821		30.66	58.9797	14.9763
2.684	-2.91654		30.662	58.9831	14.9772
2.685	-2.91486		30.664	58.9853	14.9777
2.687	-2.91401		30.665	58.989	14.9787
2.688	-2.91307		30.667	58.9923	14.9795
2.69	-2.91215		30.668	58.9983	14.981
2.692	-2.91126		30.67	59.0041	14.9825
2.693	-2.91008		30.672	59.0076	14.9834
2.695	-2.90853		30.673	59.0072	14.9833
2.697	-2.90801		30.675	59.0015	14.9818
2.698	-2.90699		30.677	58.9986	14.9811
2.7	-2.90566		30.678	58.9963	14.9805
2.702	-2.90278		30.68	58.9931	14.9797
2.703	-2.90076		30.682	58.9894	14.9788
2.705	-2.89715		30.683	58.9851	14.9777
2.707	-2.89411		30.685	58.9808	14.9766
2.708	-2.89281		30.687	58.9756	14.9753
2.71	-2.89189		30.688	58.9693	14.9737
2.712	-2.891		30.69	58.9625	14.9719
2.713	-2.89009		30.692	58.953	14.9695
2.715	-2.88921		30.693	58.9443	14.9673
2.717	-2.88816		30.695	58.9354	14.965
2.718	-2.8863		30.697	58.9308	14.9639
2.72	-2.88492		30.698	58.9234	14.962
2.722	-2.88314		30.7	58.9194	14.961
2.723	-2.88253		30.702	58.913	14.9594
2.725	-2.88299		30.703	58.9059	14.9576
2.727	-2.88175		30.705	58.898	14.9556
2.728	-2.88002		30.707	58.8896	14.9534
2.73	-2.87945		30.708	58.8834	14.9519
2.732	-2.87992		30.71	58.8744	14.9496
2.733	-2.88024		30.712	58.8658	14.9474
2.735	-2.87911		30.713	58.8541	14.9444
2.737	-2.8782		30.715	58.8404	14.9409
2.738	-2.87607		30.717	58.8292	14.9381
2.74	-2.87463		30.718	58.8137	14.9341
2.742	-2.87462		30.72	58.8008	14.9309
2.743	-2.87373		30.722	58.7842	14.9267
2.745	-2.87304		30.723	58.7719	14.9235
2.746	-2.8723		30.725	58.7568	14.9197
2.748	-2.87115		30.727	58.7421	14.916
2.75	-2.8683		30.728	58.7264	14.912
2.751	-2.86848		30.73	58.7095	14.9077
2.753	-2.86846		30.731	58.6952	14.9041
2.755	-2.86693		30.733	58.6784	14.8998
2.756	-2.86619		30.735	58.6641	14.8962
2.758	-2.8651		30.736	58.647	14.8918
2.76	-2.86394		30.738	58.6351	14.8888
2.761	-2.8637		30.74	58.6105	14.8826
2.763	-2.86312		30.741	58.5901	14.8774
2.765	-2.86229		30.743	58.568	14.8718
2.766	-2.86143		30.745	58.5519	14.8677
2.768	-2.86108		30.746	58.5377	14.8641
2.77	-2.86015		30.748	58.5202	14.8596
2.771	-2.86018		30.75	58.5018	14.855
2.773	-2.86005		30.751	58.4811	14.8497
2.775	-2.85957		30.753	58.4627	14.845
2.776	-2.86		30.755	58.4417	14.8397
2.778	-2.86078		30.756	58.4203	14.8343
2.78	-2.86107		30.758	58.4036	14.83
2.781	-2.86112		30.76	58.3851	14.8253
2.783	-2.8606		30.761	58.3673	14.8208
2.785	-2.86047		30.763	58.346	14.8154
2.786	-2.86036		30.765	58.3276	14.8107
2.788	-2.86094		30.766	58.3044	14.8048
2.79	-2.86185		30.768	58.2815	14.799
2.791	-2.86137		30.77	58.2541	14.7921
2.793	-2.86052		30.771	58.2293	14.7858
2.795	-2.85947		30.773	58.2055	14.7797
2.796	-2.8575		30.775	58.1826	14.7739
2.798	-2.85501		30.776	58.1609	14.7684
2.8	-2.85359		30.778	58.1365	14.7622
2.801	-2.85369		30.78	58.1111	14.7558
2.803	-2.8526		30.781	58.0845	14.749
2.805	-2.85214		30.783	58.0574	14.7421
2.806	-2.85304		30.785	58.0303	14.7352
2.808	-2.85251		30.786	58.003	14.7283
2.809	-2.8509		30.788	57.9758	14.7214
2.811	-2.84797		30.789	57.9479	14.7143
2.813	-2.84551		30.791	57.9187	14.7069
2.814	-2.84474		30.793	57.8901	14.6996
2.816	-2.84425		30.794	57.8592	14.6918
2.818	-2.84391		30.796	57.8298	14.6843
2.819	-2.84346		30.798	57.8001	14.6768
2.821	-2.84319		30.799	57.77	14.6691
2.823	-2.84293		30.801	57.7416	14.6619
2.824	-2.8426		30.803	57.715	14.6552
2.826	-2.8422		30.804	57.6875	14.6482
2.828	-2.83981		30.806	57.6589	14.6409
2.829	-2.83809		30.808	57.6312	14.6339
2.831	-2.8383		30.809	57.6026	14.6266
2.833	-2.83847		30.811	57.572	14.6189
2.834	-2.83781		30.813	57.5433	14.6116
2.836	-2.83569		30.814	57.5145	14.6043
2.838	-2.83406		30.816	57.4831	14.5963
2.839	-2.83177		30.818	57.4512	14.5882
2.841	-2.82947		30.819	57.4189	14.58
2.843	-2.82831		30.821	57.3857	14.5716
2.844	-2.82769		30.823	57.3588	14.5647
2.846	-2.82636		30.824	57.33	14.5574
2.848	-2.82619		30.826	57.2987	14.5495
2.849	-2.82567		30.828	57.2642	14.5407
2.851	-2.82479		30.829	57.2272	14.5313
2.853	-2.8246		30.831	57.1901	14.5219
2.854	-2.82349		30.833	57.1531	14.5125
2.856	-2.81994		30.834	57.1163	14.5031
2.858	-2.8173		30.836	57.0776	14.4933
2.859	-2.81782		30.838	57.0396	14.4837
2.861	-2.8171		30.839	57.0022	14.4742
2.863	-2.81565		30.841	56.964	14.4645
2.864	-2.81269		30.843	56.9252	14.4546
2.866	-2.811		30.844	56.8854	14.4445
2.867	-2.81137		30.846	56.8451	14.4343
2.869	-2.81023		30.848	56.8041	14.4239
2.871	-2.80828		30.849	56.763	14.4134
2.872	-2.80708		30.851	56.7234	14.4034
2.874	-2.80659		30.852	56.6857	14.3938
2.876	-2.80575		30.854	56.6484	14.3843
2.877	-2.80433		30.856	56.6092	14.3744
2.879	-2.80415		30.857	56.5685	14.3641
2.881	-2.80443		30.859	56.5256	14.3532
2.882	-2.80483		30.861	56.4821	14.3421
2.884	-2.8045		30.862	56.4388	14.3311
2.886	-2.80368		30.864	56.3961	14.3203
2.887	-2.8047		30.866	56.3523	14.3092
2.889	-2.79998		30.867	56.3077	14.2978
2.891	-2.79904		30.869	56.2649	14.287
2.892	-2.79858		30.871	56.2217	14.276
2.894	-2.79902		30.872	56.177	14.2646
2.896	-2.80073		30.874	56.1307	14.2529
2.897	-2.79946		30.876	56.0828	14.2407
2.899	-2.79795		30.877	56.0367	14.229
2.901	-2.79699		30.879	55.9898	14.2171
2.902	-2.79669		30.881	55.9422	14.205
2.904	-2.79492		30.882	55.8941	14.1928
2.906	-2.79392		30.884	55.846	14.1806
2.907	-2.79387		30.886	55.7968	14.1681
2.909	-2.793		30.887	55.7464	14.1553
2.911	-2.79162		30.889	55.6955	14.1424
2.912	-2.795		30.891	55.6455	14.1297
2.914	-2.79378		30.892	55.5961	14.1171
2.916	-2.79321		30.894	55.5438	14.1039
2.917	-2.79249		30.896	55.4895	14.0901
2.919	-2.79138		30.897	55.434	14.076
2.921	-2.79155		30.899	55.3806	14.0624
2.922	-2.79309		30.901	55.3292	14.0494
2.924	-2.79415		30.902	55.276	14.0359
2.925	-2.79537		30.904	55.2225	14.0223
2.927	-2.79302		30.906	55.1665	14.008
2.929	-2.79241		30.907	55.1083	13.9933
2.93	-2.7915		30.909	55.0517	13.9789
2.932	-2.79068		30.91	54.9971	13.965
2.934	-2.78939		30.912	54.9435	13.9514
2.935	-2.7877		30.914	54.889	13.9376
2.937	-2.78597		30.915	54.8334	13.9235
2.939	-2.78554		30.917	54.7783	13.9095
2.94	-2.78906		30.919	54.7237	13.8956
2.942	-2.78612		30.92	54.6675	13.8813
2.944	-2.78589		30.922	54.6088	13.8664
2.945	-2.78507		30.924	54.5473	13.8508
2.947	-2.78541		30.925	54.4842	13.8348
2.949	-2.78604		30.927	54.4223	13.8191
2.95	-2.78481		30.929	54.3604	13.8034
2.952	-2.78331		30.93	54.298	13.7875
2.954	-2.78458		30.932	54.236	13.7718
2.955	-2.78504		30.934	54.1722	13.7556
2.957	-2.78307		30.935	54.1059	13.7387
2.959	-2.78266		30.937	54.0402	13.7221
2.96	-2.78316		30.939	53.9759	13.7057
2.962	-2.78156		30.94	53.9113	13.6893
2.964	-2.77695		30.942	53.8439	13.6722
2.965	-2.77728		30.944	53.7779	13.6555
2.967	-2.77608		30.945	53.7123	13.6388
2.969	-2.77666		30.947	53.6459	13.6219
2.97	-2.77326		30.949	53.581	13.6055
2.972	-2.77286		30.95	53.5153	13.5888
2.974	-2.77319		30.952	53.4492	13.572
2.975	-2.77333		30.954	53.3816	13.5548
2.977	-2.77362		30.955	53.3129	13.5374
2.979	-2.77229		30.957	53.2449	13.5201
2.98	-2.77342		30.959	53.1782	13.5032
2.982	-2.77363		30.96	53.1101	13.4859
2.984	-2.77455		30.962	53.0412	13.4684
2.985	-2.77539		30.964	52.9742	13.4514
2.987	-2.77669		30.965	52.9055	13.4339
2.988	-2.77837		30.967	52.8347	13.416
2.99	-2.77723		30.969	52.7656	13.3984
2.992	-2.77568		30.97	52.6961	13.3808
2.993	-2.77768		30.972	52.6221	13.362
2.995	-2.77631		30.973	52.5494	13.3435
2.997	-2.77562		30.975	52.4758	13.3248
2.998	-2.77442		30.977	52.404	13.3066
3	-2.77548		30.978	52.3361	13.2893
3.002	-2.77882		30.98	52.2662	13.2716
3.003	-2.77804		30.982	52.1956	13.2537
3.005	-2.7764		30.983	52.12	13.2345
3.007	-2.77734		30.985	52.0438	13.2151
3.008	-2.77734		30.987	51.9663	13.1954
3.01	-2.77854		30.988	51.888	13.1756
3.012	-2.7784		30.99	51.8131	13.1565
3.013	-2.77809		30.992	51.7364	13.1371
3.015	-2.77761		30.993	51.6585	13.1173
3.017	-2.77584		30.995	51.5792	13.0972
3.018	-2.77786		30.997	51.5001	13.0771
3.02	-2.77983		30.998	51.4207	13.0569
3.022	-2.78079		31	51.3403	13.0365
3.023	-2.78008		31.002	51.2578	13.0155
3.025	-2.77893		31.003	51.177	12.995
3.027	-2.77658		31.005	51.0982	12.975
3.028	-2.77584		31.007	51.0203	12.9552
3.03	-2.77616		31.008	50.9423	12.9354
3.032	-2.77546		31.01	50.8648	12.9157
3.033	-2.77546		31.012	50.7856	12.8956
3.035	-2.77604		31.013	50.7047	12.8751
3.037	-2.77601		31.015	50.6207	12.8538
3.038	-2.77617		31.017	50.5392	12.8331
3.04	-2.77727		31.018	50.4581	12.8125
3.042	-2.77838		31.02	50.3772	12.7919
3.043	-2.7786		31.022	50.293	12.7706
3.045	-2.77934		31.023	50.206	12.7485
3.046	-2.78271		31.025	50.1236	12.7275
3.048	-2.7841		31.027	50.0425	12.7069
3.05	-2.78482		31.028	49.9574	12.6853
3.051	-2.78614		31.03	49.8733	12.664
3.053	-2.788		31.031	49.7858	12.6418
3.055	-2.7901		31.033	49.6998	12.6199
3.056	-2.79067		31.035	49.611	12.5974
3.058	-2.79126		31.036	49.5231	12.5751
3.06	-2.7918		31.038	49.4351	12.5527
3.061	-2.79282		31.04	49.3488	12.5308
3.063	-2.79305		31.041	49.2619	12.5087
3.065	-2.79394		31.043	49.1731	12.4862
3.066	-2.79437		31.045	49.0857	12.464
3.068	-2.79361		31.046	49.001	12.4425
3.07	-2.79178		31.048	48.915	12.4207
3.071	-2.78973		31.05	48.8253	12.3979
3.073	-2.79061		31.051	48.7338	12.3746
3.075	-2.79191		31.053	48.6389	12.3505
3.076	-2.792		31.055	48.5532	12.3288
3.078	-2.79177		31.056	48.4665	12.3068
3.08	-2.79143		31.058	48.3778	12.2842
3.081	-2.79287		31.06	48.2853	12.2608
3.083	-2.79429		31.061	48.1928	12.2373
3.085	-2.79314		31.063	48.1017	12.2141
3.086	-2.79298		31.065	48.0107	12.191
3.088	-2.79411		31.066	47.92	12.168
3.09	-2.79412		31.068	47.8316	12.1455
3.091	-2.79383		31.07	47.7423	12.1229
3.093	-2.7927		31.071	47.6525	12.1001
3.095	-2.79144		31.073	47.5641	12.0776
3.096	-2.79134		31.075	47.4733	12.0546
3.098	-2.79175		31.076	47.3829	12.0316
3.1	-2.79403		31.078	47.2895	12.0079
3.101	-2.79422		31.08	47.1976	11.9846
3.103	-2.79261		31.081	47.1023	11.9604
3.105	-2.79244		31.083	47.0097	11.9369
3.106	-2.79336		31.085	46.9165	11.9132
3.108	-2.7948		31.086	46.8225	11.8893
3.109	-2.79616		31.088	46.7272	11.8651
3.111	-2.79694		31.09	46.6316	11.8408
3.113	-2.79695		31.091	46.5382	11.8171
3.114	-2.79675		31.093	46.441	11.7924
3.116	-2.79679		31.094	46.3451	11.7681
3.118	-2.79629		31.096	46.2496	11.7438
3.119	-2.79582		31.098	46.155	11.7198
3.121	-2.79537		31.099	46.0613	11.696
3.123	-2.79472		31.101	45.9657	11.6718
3.124	-2.7948		31.103	45.8714	11.6478
3.126	-2.79659		31.104	45.7761	11.6236
3.128	-2.79902		31.106	45.6833	11.6
3.129	-2.80067		31.108	45.5907	11.5765
3.131	-2.80106		31.109	45.4956	11.5524
3.133	-2.79973		31.111	45.4048	11.5293
3.134	-2.79862		31.113	45.311	11.5055
3.136	-2.79792		31.114	45.2162	11.4814
3.138	-2.79788		31.116	45.1215	11.4574
3.139	-2.79815		31.118	45.0276	11.4336
3.141	-2.79825		31.119	44.9339	11.4098
3.143	-2.79842		31.121	44.8411	11.3862
3.144	-2.79839		31.123	44.7494	11.3629
3.146	-2.79826		31.124	44.6589	11.3399
3.148	-2.79865		31.126	44.5689	11.3171
3.149	-2.79807		31.128	44.4744	11.2931
3.151	-2.79707		31.129	44.3782	11.2687
3.153	-2.79804		31.131	44.2817	11.2441
3.154	-2.79984		31.133	44.1899	11.2208
3.156	-2.80067		31.134	44.0991	11.1978
3.158	-2.80061		31.136	44.0074	11.1745
3.159	-2.80109		31.138	43.9137	11.1507
3.161	-2.80268		31.139	43.8174	11.1263
3.163	-2.8044		31.141	43.7203	11.1016
3.164	-2.80443		31.143	43.6242	11.0772
3.166	-2.8036		31.144	43.5287	11.0529
3.167	-2.80343		31.146	43.4325	11.0285
3.169	-2.80447		31.148	43.3374	11.0044
3.171	-2.8054		31.149	43.2403	10.9797
3.172	-2.8056		31.151	43.1439	10.9552
3.174	-2.80611		31.152	43.0477	10.9308
3.176	-2.8071		31.154	42.9534	10.9069
3.177	-2.80807		31.156	42.8556	10.882
3.179	-2.80821		31.157	42.7589	10.8575
3.181	-2.81121		31.159	42.6642	10.8334
3.182	-2.81215		31.161	42.5717	10.8099
3.184	-2.81194		31.162	42.479	10.7864
3.186	-2.81242		31.164	42.3862	10.7628
3.187	-2.81259		31.166	42.2927	10.7391
3.189	-2.81311		31.167	42.1999	10.7155
3.191	-2.81295		31.169	42.1069	10.6919
3.192	-2.81314		31.171	42.0128	10.668
3.194	-2.8123		31.172	41.9177	10.6439
3.196	-2.81221		31.174	41.8243	10.6201
3.197	-2.81226		31.176	41.7328	10.5969
3.199	-2.81301		31.177	41.6404	10.5735
3.201	-2.81364		31.179	41.5483	10.5501
3.202	-2.81461		31.181	41.4572	10.5269
3.204	-2.81424		31.182	41.3644	10.5034
3.206	-2.81455		31.184	41.2722	10.48
3.207	-2.81406		31.186	41.1798	10.4565
3.209	-2.81309		31.187	41.0855	10.4325
3.211	-2.81076		31.189	40.9904	10.4084
3.212	-2.81041		31.191	40.8958	10.3844
3.214	-2.80989		31.192	40.8012	10.3604
3.216	-2.81045		31.194	40.7058	10.3361
3.217	-2.81122		31.196	40.6112	10.3121
3.219	-2.8106		31.197	40.5181	10.2885
3.221	-2.81047		31.199	40.426	10.2651
3.222	-2.81168		31.201	40.3339	10.2417
3.224	-2.81098		31.202	40.2431	10.2186
3.226	-2.80964		31.204	40.1521	10.1955
3.227	-2.80833		31.206	40.0567	10.1713
3.229	-2.80933		31.207	39.9592	10.1466
3.23	-2.80996		31.209	39.8616	10.1218
3.232	-2.80849		31.21	39.7666	10.0977
3.234	-2.81349		31.212	39.6747	10.0743
3.235	-2.81491		31.214	39.5808	10.0505
3.237	-2.8153		31.215	39.4871	10.0267
3.239	-2.81567		31.217	39.3935	10.0029
3.24	-2.81451		31.219	39.2992	9.97897
3.242	-2.81459		31.22	39.2049	9.95503
3.244	-2.81394		31.222	39.112	9.93143
3.245	-2.81227		31.224	39.0206	9.90822
3.247	-2.81223		31.225	38.9286	9.88488
3.249	-2.81202		31.227	38.8373	9.8617
3.25	-2.81185		31.229	38.7474	9.83886
3.252	-2.80914		31.23	38.6555	9.81552
3.254	-2.80861		31.232	38.5622	9.79182
3.255	-2.8075		31.234	38.4687	9.7681
3.257	-2.80639		31.235	38.3749	9.74426
3.259	-2.80578		31.237	38.2807	9.72035
3.26	-2.80607		31.239	38.1867	9.69648
3.262	-2.80849		31.24	38.0925	9.67257
3.264	-2.80453		31.242	37.9966	9.6482
3.265	-2.80093		31.244	37.901	9.62395
3.267	-2.80118		31.245	37.8049	9.59954
3.269	-2.79849		31.247	37.7106	9.5756
3.27	-2.79775		31.249	37.615	9.55131
3.272	-2.79517		31.25	37.5187	9.52687
3.274	-2.79395		31.252	37.4247	9.50298
3.275	-2.79391		31.254	37.3303	9.47903
3.277	-2.79406		31.255	37.2381	9.45561
3.279	-2.79359		31.257	37.1442	9.43178
3.28	-2.79323		31.259	37.0494	9.40771
3.282	-2.79286		31.26	36.9557	9.38392
3.284	-2.79104		31.262	36.862	9.36012
3.285	-2.7859		31.264	36.768	9.33625
3.287	-2.78704		31.265	36.6728	9.31207
3.288	-2.78743		31.267	36.5793	9.28833
3.29	-2.78728		31.269	36.4867	9.26481
3.292	-2.78455		31.27	36.395	9.24153
3.293	-2.78301		31.272	36.3043	9.2185
3.295	-2.78347		31.273	36.213	9.19532
3.297	-2.78282		31.275	36.1226	9.17237
3.298	-2.78268		31.277	36.0315	9.14922
3.3	-2.78296		31.278	35.9403	9.12608
3.302	-2.78444		31.28	35.852	9.10366
3.303	-2.78483		31.282	35.7666	9.08198
3.305	-2.78295		31.283	35.6744	9.05855
3.307	-2.78351		31.285	35.5786	9.03423
3.308	-2.78356		31.287	35.4834	9.01007
[truncated: 27,532 more rows]

## Sheet: Fig5C
Chrom.1			mL	mAU offset	Conc		Fraction	mL	Zn ppb	Zn offset	Zn uM	Zn umols
UV			27.976	-0.0209454	-0.00531852		27	29.47	-1	8	0.679787	0.00135957
ml	mAU		27.977	-0.0204873	-0.0052022		28	29.97	4	13	1.10465	0.00110465		28	-2.84259
0	0		27.979	-0.0189081	-0.0048012		29	30.47	26	35	2.97407	0.00297407		38	-9.68315
0.002	-6.72309		27.981	-0.0175909	-0.00446674		30	30.97	34	43	3.65385	0.00365385
0.003	-6.76185		27.982	-0.0175688	-0.00446112		31	31.47	12	21	1.78444	0.00178444
0.005	-6.9388		27.984	-0.0148656	-0.00377472		32	31.97	-3	6	0.50984	0.00050984
0.007	-7.13272		27.986	-0.0109354	-0.00277675		33	32.47	-8	1	0.0849733	8.49733e-05
0.008	-7.3131		27.987	-0.0091133	-0.00231408		34	32.97	-8	1	0.0849733	8.49733e-05
0.01	-6.452		27.989	-0.0074961	-0.00190343		35	33.47	-9	0	0	0
0.012	-6.2098		27.991	-0.0053689	-0.00136329		36	33.97	-9	0	0	0
0.013	-6.23262		27.992	-0.0042338	-0.00107506		37	34.47	-8	1	0.0849733
0.015	-6.31384		27.994	-0.0027986	-0.000710629		38	34.97	-9	0	0
0.017	-6.52074		27.995	-0.0017195	-0.000436621		39	35.47	-7	2	0.169947
0.018	-6.73421		27.997	1.7e-06	4.31669e-07					9	0.76476	0.0115564
0.02	-6.93207		27.999	0.0012309	0.000312554					9	0.76476	0.06
0.022	-7.13274		28	0.001215	0.000308517
0.023	-7.33336		28.002	0.0016372	0.000415723
0.025	-7.53027		28.004	0.0024324	0.000617643
0.027	-7.72183		28.005	0.0036795	0.00093431
0.028	-7.92465		28.007	0.0060807	0.00154403
0.03	-8.11423		28.009	0.0073879	0.00187596
0.031	-8.28959		28.01	0.007131	0.00181073
0.033	-8.4688		28.012	0.0081612	0.00207232
0.035	-8.64512		28.014	0.0092624	0.00235194
0.036	-8.81726		28.015	0.0093925	0.00238497
0.038	-8.98766		28.017	0.0098887	0.00251097
0.04	-9.15863		28.019	0.0111179	0.00282309
0.041	-9.33298		28.02	0.011665	0.00296201
0.043	-9.50907		28.022	0.0122462	0.00310959
0.045	-9.68628		28.024	0.0139114	0.00353243
0.046	-9.86392		28.025	0.0149705	0.00380136
0.048	-10.0412		28.027	0.0164747	0.00418331
0.05	-10.2181		28.029	0.0169189	0.0042961
0.051	-10.395		28.03	0.016705	0.00424179
0.053	-10.5698		28.032	0.0183622	0.00466259
0.055	-10.7463		28.034	0.0209224	0.00531268
0.056	-10.9216		28.035	0.0223415	0.00567302
0.058	-11.096		28.037	0.0251417	0.00638406
0.06	-11.2719		28.039	0.0269359	0.00683965
0.061	-11.4473		28.04	0.027268	0.00692398
0.063	-11.6241		28.042	0.0276302	0.00701595
0.065	-11.8021		28.044	0.0293134	0.00744335
0.066	-11.9795		28.045	0.0303185	0.00769857
0.068	-12.156		28.047	0.0312577	0.00793705
0.07	-12.3338		28.049	0.0322219	0.00818189
0.071	-12.5107		28.05	0.032968	0.00837134
0.073	-12.6835		28.052	0.0344002	0.00873501
0.075	-12.8562		28.053	0.0336503	0.00854459
0.076	-13.0327		28.055	0.0330755	0.00839863
0.078	-13.2069		28.057	0.0330937	0.00840326
0.08	-13.3739		28.058	0.0318378	0.00808435
0.081	-13.5229		28.06	0.031562	0.00801432
0.083	-13.6224		28.062	0.0317952	0.00807354
0.085	-13.6947		28.063	0.0311923	0.00792045
0.086	-13.762		28.065	0.0329115	0.00835699
0.088	-13.827		28.067	0.0332987	0.00845531
0.09	-13.8932		28.068	0.0328168	0.00833294
0.091	-13.9588		28.07	0.033789	0.00857981
0.093	-14.0191		28.072	0.0343382	0.00871926
0.094	-14.0772		28.073	0.0342613	0.00869974
0.096	-14.1338		28.075	0.0349715	0.00888007
0.098	-14.1884		28.077	0.0375037	0.00952306
0.099	-14.2438		28.078	0.0381778	0.00969423
0.101	-14.2978		28.08	0.038704	0.00982784
0.103	-14.3499		28.082	0.0394652	0.0100211
0.104	-14.402		28.083	0.0408993	0.0103853
0.106	-14.4548		28.085	0.0439115	0.0111501
0.108	-14.51		28.087	0.0454647	0.0115445
0.109	-14.5624		28.088	0.0453178	0.0115072
0.111	-14.6097		28.09	0.045523	0.0115593
0.113	-14.6567		28.092	0.0468232	0.0118895
0.114	-14.7019		28.093	0.0478103	0.0121401
0.116	-14.7475		28.095	0.0496765	0.012614
0.118	-14.7916		28.097	0.0518577	0.0131679
0.119	-14.8328		28.098	0.0527618	0.0133974
0.121	-14.8728		28.1	0.053444	0.0135707
0.123	-14.9074		28.102	0.0543852	0.0138097
0.124	-14.9372		28.103	0.0552173	0.0140209
0.126	-14.9102		28.105	0.0581985	0.0147779
0.128	-0.272637		28.107	0.0596497	0.0151464
0.129	-0.020998		28.108	0.0610958	0.0155136
0.131	-0.040982		28.11	0.062113	0.0157719
0.133	-0.058452		28.112	0.0652132	0.0165591
0.134	-0.0746763		28.113	0.0673723	0.0171074
0.136	-0.0882278		28.115	0.0695965	0.0176722
0.138	-0.101363		28.116	0.0690636	0.0175368
0.139	-0.111223		28.118	0.0702878	0.0178477
0.141	-0.119084		28.12	0.072165	0.0183244
0.143	-0.12635		28.121	0.0723261	0.0183653
0.144	-0.131674		28.123	0.0735943	0.0186873
0.146	-0.134753		28.125	0.0765545	0.019439
0.148	-0.134086		28.126	0.0767196	0.0194809
0.149	-0.133538		28.128	0.0774378	0.0196632
0.151	-0.130348		28.13	0.079442	0.0201722
0.153	-0.124762		28.131	0.0816281	0.0207273
0.154	-0.119391		28.133	0.0842993	0.0214055
0.156	-0.11271		28.135	0.0861935	0.0218865
0.157	-0.108379		28.136	0.0885986	0.0224972
0.159	-0.10068		28.138	0.0918898	0.0233329
0.161	-0.0936106		28.14	0.092521	0.0234932
0.162	-0.0885268		28.141	0.0942821	0.0239404
0.164	-0.0818028		28.143	0.0959693	0.0243688
0.166	-0.0746801		28.145	0.0975225	0.0247632
0.167	-0.0670195		28.146	0.0983696	0.0249783
0.169	-0.0588072		28.148	0.100015	0.0253961
0.171	-0.0518851		28.15	0.102075	0.0259192
0.172	-0.0431852		28.151	0.101544	0.0257844
0.174	-0.0353243		28.153	0.103327	0.0262372
0.176	-0.0285353		28.155	0.104407	0.0265112
0.177	-0.0218951		28.156	0.10375	0.0263444
0.179	-0.0151625		28.158	0.10418	0.0264537
0.181	-0.0077196		28.16	0.103489	0.0262782
0.182	0.000681255		28.161	0.103797	0.0263565
0.184	0.00808844		28.163	0.105516	0.026793
0.186	0.013415		28.165	0.106933	0.0271526
0.187	0.0186998		28.166	0.105696	0.0268386
0.189	0.0248423		28.168	0.105522	0.0267944
0.191	0.0327307		28.17	0.105475	0.0267825
0.192	0.0427531		28.171	0.10587	0.0268829
0.194	0.0519298		28.173	0.106995	0.0271686
0.196	0.0606528		28.174	0.106939	0.0271544
0.197	0.0692222		28.176	0.107859	0.0273878
0.199	0.0778799		28.178	0.107856	0.0273871
0.201	0.0863243		28.179	0.107104	0.0271962
0.202	0.0940863		28.181	0.107089	0.0271924
0.204	0.102666		28.183	0.108215	0.0274784
0.206	0.111425		28.184	0.108388	0.0275223
0.207	0.12037		28.186	0.108539	0.0275605
0.209	0.128249		28.188	0.108906	0.0276537
0.211	0.134514		28.189	0.108208	0.0274765
0.212	0.141229		28.191	0.108199	0.0274743
0.214	0.148176		28.193	0.107457	0.0272859
0.215	0.15479		28.194	0.106479	0.0270376
0.217	0.160606		28.196	0.105946	0.026902
0.219	0.166415		28.198	0.105486	0.0267853
0.22	0.173118		28.199	0.104689	0.0265829
0.222	0.177682		28.201	0.105334	0.0267468
0.224	0.181516		28.203	0.10495	0.0266493
0.225	0.187482		28.204	0.104613	0.0265638
0.227	0.194069		28.206	0.103906	0.026384
0.229	0.201738		28.208	0.102569	0.0260446
0.23	0.208348		28.209	0.102156	0.0259397
0.232	0.21531		28.211	0.102585	0.0260487
0.234	0.221995		28.213	0.102596	0.0260516
0.235	0.229007		28.214	0.101915	0.0258787
0.237	0.236664		28.216	0.101544	0.0257843
0.239	0.244721		28.218	0.101136	0.0256807
0.24	0.252095		28.219	0.0998319	0.0253496
0.242	0.259389		28.221	0.0999891	0.0253895
0.244	0.268043		28.223	0.10295	0.0261415
0.245	0.278265		28.224	0.104855	0.0266252
0.247	0.286715		28.226	0.107501	0.0272969
0.249	0.293317		28.228	0.110508	0.0280605
0.25	0.299916		28.229	0.111675	0.0283568
0.252	0.306287		28.231	0.112368	0.0285329
0.254	0.312722		28.233	0.112308	0.0285177
0.255	0.318708		28.234	0.112793	0.0286409
0.257	0.324764		28.236	0.114125	0.0289789
0.259	0.331347		28.237	0.114525	0.0290805
0.26	0.337663		28.239	0.115421	0.029308
0.262	0.344083		28.241	0.11598	0.02945
0.264	0.349678		28.242	0.116426	0.0295633
0.265	0.354962		28.244	0.117036	0.0297182
0.267	0.361507		28.246	0.117888	0.0299344
0.269	0.369477		28.247	0.118207	0.0300154
0.27	0.377511		28.249	0.119801	0.0304202
0.272	0.3843		28.251	0.121224	0.0307816
0.274	0.389776		28.252	0.121831	0.0309358
0.275	0.393752		28.254	0.123425	0.0313406
0.277	0.398226		28.256	0.125331	0.0318243
0.278	0.404253		28.257	0.125183	0.0317868
0.28	0.410459		28.259	0.126372	0.0320887
0.282	0.415552		28.261	0.128564	0.0326454
0.283	0.420473		28.262	0.129468	0.032875
0.285	0.425988		28.264	0.131824	0.0334733
0.287	0.431272		28.266	0.134306	0.0341033
0.288	0.436663		28.267	0.135543	0.0344174
0.29	0.441962		28.269	0.137399	0.0348888
0.292	0.446379		28.271	0.138928	0.0352771
0.293	0.449844		28.272	0.140153	0.0355881
0.295	0.453656		28.274	0.141433	0.0359132
0.297	0.458577		28.276	0.142745	0.0362462
0.298	0.464923		28.277	0.143633	0.0364717
0.3	0.47211		28.279	0.144847	0.03678
0.302	0.478058		28.281	0.146862	0.0372917
0.303	0.4839		28.282	0.148885	0.0378054
0.305	0.490729		28.284	0.150188	0.0381363
0.307	0.498537		28.286	0.15089	0.0383144
0.308	0.505418		28.287	0.151203	0.0383939
0.31	0.512038		28.289	0.151326	0.0384251
0.312	0.518754		28.291	0.151716	0.0385242
0.313	0.525361		28.292	0.151474	0.0384628
0.315	0.531923		28.294	0.152836	0.0388087
0.317	0.537132		28.295	0.154153	0.0391429
0.318	0.542058		28.297	0.154948	0.0393448
0.32	0.546786		28.299	0.155333	0.0394426
0.322	0.551324		28.3	0.155686	0.0395323
0.323	0.556293		28.302	0.157257	0.0399312
0.325	0.561225		28.304	0.157852	0.0400824
0.327	0.565169		28.305	0.156349	0.0397005
0.328	0.568789		28.307	0.154755	0.0392958
0.33	0.572135		28.309	0.153955	0.0390927
0.332	0.577094		28.31	0.152299	0.0386722
0.333	0.582928		28.312	0.150978	0.0383369
0.335	0.587872		28.314	0.150977	0.0383367
0.337	0.592513		28.315	0.150597	0.0382399
0.338	0.596827		28.317	0.151722	0.0385256
0.34	0.602141		28.319	0.152593	0.0387469
0.341	0.608097		28.32	0.151793	0.0385438
0.343	0.61488		28.322	0.152028	0.0386035
0.345	0.62286		28.324	0.152748	0.0387863
0.346	0.629483		28.325	0.152376	0.0386917
0.348	0.635473		28.327	0.152032	0.0386044
0.35	0.642148		28.329	0.152335	0.0386814
0.351	0.649094		28.33	0.151863	0.0385615
0.353	0.655797		28.332	0.151908	0.038573
0.355	0.662378		28.334	0.152492	0.0387213
0.356	0.66906		28.335	0.152449	0.0387102
0.358	0.676319		28.337	0.152365	0.0386889
0.36	0.683896		28.339	0.152577	0.0387428
0.361	0.690269		28.34	0.152269	0.0386646
0.363	0.695541		28.342	0.153305	0.0389277
0.365	0.70141		28.344	0.15292	0.03883
0.366	0.706513		28.345	0.152083	0.0386173
0.368	0.712122		28.347	0.152126	0.0386282
0.37	0.718343		28.349	0.151175	0.0383868
0.371	0.724265		28.35	0.150793	0.0382898
0.373	0.728574		28.352	0.151008	0.0383445
0.375	0.732595		28.353	0.150614	0.0382445
0.376	0.739396		28.355	0.151264	0.0384093
0.378	0.745074		28.357	0.151556	0.0384835
0.38	0.750687		28.358	0.151896	0.0385699
0.381	0.754287		28.36	0.151663	0.0385107
0.383	0.75793		28.362	0.151157	0.0383823
0.385	0.763234		28.363	0.149867	0.0380548
0.386	0.767715		28.365	0.148891	0.0378067
0.388	0.771815		28.367	0.148252	0.0376445
0.39	0.776111		28.368	0.147174	0.0373708
0.391	0.781475		28.37	0.146649	0.0372376
0.393	0.786914		28.372	0.147572	0.037472
0.395	0.789972		28.373	0.147931	0.0375632
0.396	0.794752		28.375	0.148786	0.0377801
0.398	0.800299		28.377	0.148143	0.0376169
0.399	0.805577		28.378	0.146675	0.0372441
0.401	0.809725		28.38	0.147694	0.0375029
0.403	0.81428		28.382	0.148865	0.0378003
0.404	0.819465		28.383	0.150055	0.0381025
0.406	0.824301		28.385	0.15029	0.038162
0.408	0.829777		28.387	0.150428	0.0381971
0.409	0.836		28.388	0.150026	0.038095
0.411	0.84167		28.39	0.151204	0.0383942
0.413	0.84763		28.392	0.152592	0.0387467
0.414	0.854271		28.393	0.151727	0.0385271
0.416	0.859066		28.395	0.153195	0.0388996
0.418	0.864726		28.397	0.153708	0.0390299
0.419	0.869896		28.398	0.153633	0.0390109
0.421	0.877359		28.4	0.154259	0.0391699
0.423	0.883113		28.402	0.153161	0.0388912
0.424	0.88808		28.403	0.152163	0.0386378
0.426	0.890189		28.405	0.152587	0.0387452
0.428	0.891098		28.407	0.153058	0.0388649
0.429	0.894468		28.408	0.154295	0.039179
0.431	0.898841		28.41	0.154794	0.0393058
0.433	0.900432		28.412	0.155574	0.0395039
0.434	0.90181		28.413	0.154276	0.0391743
0.436	0.903559		28.415	0.155278	0.0394285
0.438	0.906028		28.416	0.155832	0.0395692
0.439	0.909486		28.418	0.157054	0.0398796
0.441	0.911982		28.42	0.158766	0.0403144
0.443	0.914235		28.421	0.158774	0.0403164
0.444	0.917319		28.423	0.15881	0.0403256
0.446	0.920937		28.425	0.158326	0.0402025
0.448	0.923515		28.426	0.158331	0.0402038
0.449	0.930249		28.428	0.159343	0.0404608
0.451	0.93617		28.43	0.160271	0.0406965
0.453	0.94097		28.431	0.161043	0.0408926
0.454	0.944634		28.433	0.16037	0.0407217
0.456	0.948427		28.435	0.159172	0.0404176
0.458	0.954626		28.436	0.157414	0.039971
0.459	0.960135		28.438	0.156508	0.0397409
0.461	0.966202		28.44	0.157441	0.0399779
0.462	0.970553		28.441	0.156277	0.0396824
0.464	0.977328		28.443	0.155921	0.039592
0.466	0.982505		28.445	0.156918	0.039845
0.467	0.986483		28.446	0.156355	0.039702
0.469	0.990293		28.448	0.157588	0.0400152
0.471	0.995169		28.45	0.159812	0.04058
0.472	0.998869		28.451	0.161151	0.04092
0.474	1.0036		28.453	0.162439	0.0412471
0.476	1.00721		28.455	0.163033	0.041398
0.477	1.01117		28.456	0.163196	0.0414391
0.479	1.01341		28.458	0.1631	0.0414148
0.481	1.01387		28.46	0.164596	0.0417947
0.482	1.01833		28.461	0.165104	0.0419237
0.484	1.02206		28.463	0.165062	0.0419131
0.486	1.02511		28.465	0.165058	0.0419119
0.487	1.02791		28.466	0.163533	0.0415247
0.489	1.03095		28.468	0.163764	0.0415834
0.491	1.03449		28.47	0.164108	0.0416708
0.492	1.03666		28.471	0.163848	0.0416048
0.494	1.03989		28.473	0.163936	0.0416272
0.496	1.04362		28.474	0.162215	0.0411902
0.497	1.04777		28.476	0.162502	0.0412629
0.499	1.05155		28.478	0.162595	0.0412866
0.501	1.05384		28.479	0.161237	0.0409418
0.502	1.05783		28.481	0.16228	0.0412067
0.504	1.06163		28.483	0.162613	0.0412913
0.506	1.06424		28.484	0.162407	0.041239
0.507	1.06528		28.486	0.164959	0.0418868
0.509	1.06861		28.488	0.166997	0.0424043
0.511	1.07448		28.489	0.1687	0.0428368
0.512	1.07945		28.491	0.168497	0.0427853
0.514	1.08419		28.493	0.168465	0.0427772
0.516	1.08968		28.494	0.168617	0.0428159
0.517	1.09553		28.496	0.170745	0.043356
0.519	1.10095		28.498	0.172348	0.0437631
0.521	1.10626		28.499	0.172046	0.0436864
0.522	1.11139		28.501	0.172574	0.0438206
0.524	1.11553		28.503	0.173751	0.0441195
0.525	1.12007		28.504	0.173226	0.0439862
0.527	1.12427		28.506	0.174243	0.0442442
0.529	1.12892		28.508	0.17575	0.0446269
0.53	1.1344		28.509	0.175375	0.0445317
0.532	1.13802		28.511	0.176902	0.0449195
0.534	1.14012		28.513	0.177068	0.0449617
0.535	1.14268		28.514	0.175955	0.0446791
0.537	1.14544		28.516	0.176429	0.0447993
0.539	1.14875		28.518	0.178068	0.0452155
0.54	1.15191		28.519	0.178737	0.0453854
0.542	1.15348		28.521	0.179518	0.0455838
0.544	1.1559		28.523	0.179857	0.0456699
0.545	1.15875		28.524	0.18056	0.0458485
0.547	1.16189		28.526	0.182944	0.0464536
0.549	1.16572		28.528	0.185327	0.0470588
0.55	1.16929		28.529	0.186994	0.0474821
0.552	1.17325		28.531	0.18853	0.0478721
0.554	1.17632		28.533	0.188717	0.0479197
0.555	1.18068		28.534	0.188422	0.0478448
0.557	1.18515		28.536	0.18917	0.0480345
0.559	1.1888		28.537	0.188979	0.0479861
0.56	1.19253		28.539	0.189031	0.0479993
0.562	1.19661		28.541	0.190022	0.048251
0.564	1.20215		28.542	0.189828	0.0482018
0.565	1.20773		28.544	0.190445	0.0483585
0.567	1.21407		28.546	0.191036	0.0485084
0.569	1.22009		28.547	0.191009	0.0485015
0.57	1.22547		28.549	0.192475	0.0488738
0.572	1.23104		28.551	0.193218	0.0490625
0.574	1.23663		28.552	0.193597	0.0491588
0.575	1.24269		28.554	0.195447	0.0496286
0.577	1.24799		28.556	0.197074	0.0500415
0.579	1.25264		28.557	0.197898	0.0502508
0.58	1.25606		28.559	0.199454	0.050646
0.582	1.25875		28.561	0.200453	0.0508997
0.584	1.26245		28.562	0.201412	0.0511432
0.585	1.26632		28.564	0.202403	0.0513949
0.587	1.26943		28.566	0.203436	0.051657
0.588	1.27321		28.567	0.203708	0.0517261
0.59	1.27948		28.569	0.203238	0.0516068
0.592	1.28616		28.571	0.202976	0.0515403
0.593	1.29026		28.572	0.202222	0.0513489
0.595	1.29293		28.574	0.202865	0.0515122
0.597	1.29548		28.576	0.204071	0.0518182
0.598	1.29841		28.577	0.204333	0.0518848
0.6	1.30135		28.579	0.20473	0.0519857
0.602	1.30433		28.581	0.204531	0.0519352
0.603	1.30798		28.582	0.204129	0.0518331
0.605	1.31178		28.584	0.20439	0.0518994
0.607	1.31647		28.586	0.204175	0.0518446
0.608	1.32195		28.587	0.203917	0.0517792
0.61	1.32686		28.589	0.203902	0.0517754
0.612	1.33012		28.591	0.203257	0.0516117
0.613	1.3316		28.592	0.202996	0.0515454
0.615	1.33248		28.594	0.203281	0.0516178
0.617	1.33451		28.595	0.202373	0.0513871
0.618	1.33813		28.597	0.202773	0.0514887
0.62	1.34245		28.599	0.203605	0.0517
0.622	1.3472		28.6	0.203474	0.0516668
0.623	1.35139		28.602	0.204585	0.0519489
0.625	1.35564		28.604	0.20591	0.0522854
0.627	1.36		28.605	0.206121	0.0523388
0.628	1.36459		28.607	0.207377	0.0526577
0.63	1.36979		28.609	0.208244	0.0528779
0.632	1.37417		28.61	0.207585	0.0527106
0.633	1.37893		28.612	0.207305	0.0526396
0.635	1.38474		28.614	0.207719	0.0527448
0.637	1.3897		28.615	0.207707	0.0527415
0.638	1.3949		28.617	0.208127	0.0528482
0.64	1.39838		28.619	0.208975	0.0530636
0.642	1.40007		28.62	0.209464	0.0531878
0.643	1.40267		28.622	0.210693	0.0534999
0.645	1.40666		28.624	0.212076	0.0538511
0.646	1.41076		28.625	0.212441	0.0539436
0.648	1.4124		28.627	0.212952	0.0540734
0.65	1.4128		28.629	0.214007	0.0543413
0.651	1.41372		28.63	0.214653	0.0545054
0.653	1.41686		28.632	0.21504	0.0546037
0.655	1.42038		28.634	0.215121	0.0546243
0.656	1.42283		28.635	0.21524	0.0546543
0.658	1.42457		28.637	0.216464	0.0549651
0.66	1.42737		28.639	0.217631	0.0552615
0.661	1.43132		28.64	0.217639	0.0552636
0.663	1.43571		28.642	0.218693	0.0555313
0.665	1.44143		28.644	0.219531	0.0557441
0.666	1.44877		28.645	0.219717	0.0557911
0.668	1.45387		28.647	0.221228	0.0561748
0.67	1.45865		28.649	0.222058	0.0563856
0.671	1.46457		28.65	0.221106	0.0561439
0.673	1.46998		28.652	0.222413	0.0564759
0.675	1.4738		28.654	0.223516	0.056756
0.676	1.47776		28.655	0.222776	0.0565678
0.678	1.48205		28.657	0.223225	0.0566819
0.68	1.48617		28.658	0.224494	0.0570042
0.681	1.4903		28.66	0.225972	0.0573795
0.683	1.49483		28.662	0.226463	0.0575042
0.685	1.50043		28.663	0.227263	0.0577074
0.686	1.50529		28.665	0.227791	0.0578413
0.688	1.50919		28.667	0.228961	0.0581384
0.69	1.51267		28.668	0.228454	0.0580097
0.691	1.51548		28.67	0.228276	0.0579646
0.693	1.5174		28.672	0.228681	0.0580674
0.695	1.51975		28.673	0.229778	0.058346
0.696	1.52281		28.675	0.23098	0.058651
0.698	1.52686		28.677	0.231318	0.0587369
0.7	1.5307		28.678	0.232391	0.0590094
0.701	1.53386		28.68	0.234428	0.0595267
0.703	1.53654		28.682	0.235695	0.0598485
0.705	1.53974		28.683	0.235787	0.0598718
0.706	1.54297		28.685	0.236487	0.0600494
0.708	1.54645		28.687	0.238052	0.0604468
0.709	1.54985		28.688	0.239865	0.0609072
0.711	1.55263		28.69	0.240901	0.0611703
0.713	1.55538		28.692	0.241529	0.0613298
0.714	1.55735		28.693	0.242616	0.0616059
0.716	1.56082		28.695	0.244381	0.0620539
0.718	1.56391		28.697	0.246274	0.0625346
0.719	1.56736		28.698	0.247435	0.0628294
0.721	1.56895		28.7	0.249195	0.0632764
0.723	1.57015		28.702	0.250628	0.0636403
0.724	1.57455		28.703	0.250699	0.0636583
0.726	1.58057		28.705	0.25176	0.0639278
0.728	1.58608		28.707	0.25321	0.0642958
0.729	1.58937		28.708	0.253695	0.064419
0.731	1.59463		28.71	0.256751	0.065195
0.733	1.60078		28.712	0.259278	0.0658367
0.734	1.60623		28.713	0.259486	0.0658896
0.736	1.61075		28.715	0.261078	0.0662936
0.738	1.61459		28.716	0.262546	0.0666664
0.739	1.61856		28.718	0.265229	0.0673477
0.741	1.62307		28.72	0.267486	0.0679209
0.743	1.62704		28.721	0.267252	0.0678615
0.744	1.62983		28.723	0.269547	0.0684443
0.746	1.63197		28.725	0.270915	0.0687915
0.748	1.6351		28.726	0.271205	0.0688651
0.749	1.63546		28.728	0.272884	0.0692915
0.751	1.63841		28.73	0.273649	0.0694858
0.753	1.64072		28.731	0.273925	0.0695559
0.754	1.64165		28.733	0.276043	0.0700938
0.756	1.64163		28.735	0.277598	0.0704884
0.758	1.64239		28.736	0.278175	0.070635
0.759	1.64445		28.738	0.280651	0.0712637
0.761	1.6476		28.74	0.283889	0.072086
0.763	1.65069		28.741	0.28346	0.0719771
0.764	1.65307		28.743	0.284649	0.072279
0.766	1.65495		28.745	0.286979	0.0728705
0.768	1.65618		28.746	0.287087	0.0728979
0.769	1.65791		28.748	0.289662	0.0735518
0.771	1.66126		28.75	0.292036	0.0741547
0.772	1.66589		28.751	0.294502	0.0747809
0.774	1.66844		28.753	0.298717	0.0758512
0.776	1.67084		28.755	0.302369	0.0767786
0.777	1.67601		28.756	0.30529	0.0775201
0.779	1.68113		28.758	0.308977	0.0784564
0.781	1.68668		28.76	0.312202	0.0792753
0.782	1.69255		28.761	0.313573	0.0796235
0.784	1.69641		28.763	0.316454	0.0803551
0.786	1.70104		28.765	0.319376	0.0810968
0.787	1.70585		28.766	0.320293	0.0813297
0.789	1.71076		28.768	0.323067	0.0820341
0.791	1.7152		28.77	0.324829	0.0824816
0.792	1.7193		28.771	0.325445	0.082638
0.794	1.72293		28.773	0.327496	0.0831589
0.796	1.72701		28.774	0.33059	0.0839445
0.797	1.7321		28.776	0.332428	0.0844111
0.799	1.73587		28.778	0.334729	0.0849954
0.801	1.73883		28.779	0.33771	0.0857523
0.802	1.74119		28.781	0.338796	0.0860282
0.804	1.74658		28.783	0.342388	0.0869403
0.806	1.75244		28.784	0.344131	0.0873829
0.807	1.75788		28.786	0.346472	0.0879771
0.809	1.76159		28.788	0.349035	0.088628
0.811	1.76295		28.789	0.351662	0.0892951
0.812	1.76441		28.791	0.354391	0.0899881
0.814	1.76693		28.793	0.356139	0.090432
0.816	1.76958		28.794	0.357181	0.0906966
0.817	1.77273		28.796	0.359234	0.0912177
0.819	1.77711		28.798	0.361392	0.0917657
0.821	1.78068		28.799	0.363803	0.092378
0.822	1.78397		28.801	0.364033	0.0924364
0.824	1.78977		28.803	0.363866	0.0923941
0.826	1.79651		28.804	0.36403	0.0924357
0.827	1.80184		28.806	0.36436	0.0925193
0.829	1.80587		28.808	0.365225	0.092739
0.83	1.81011		28.809	0.366237	0.092996
0.832	1.81479		28.811	0.36733	0.0932736
0.834	1.81984		28.813	0.367969	0.0934359
0.835	1.82574		28.814	0.368413	0.0935487
0.837	1.83078		28.816	0.369389	0.0937963
0.839	1.83518		28.818	0.371048	0.0942176
0.84	1.84021		28.819	0.371835	0.0944175
0.842	1.84535		28.821	0.371822	0.0944142
0.844	1.8503		28.823	0.371635	0.0943668
0.845	1.85543		28.824	0.37175	0.094396
0.847	1.86136		28.826	0.372777	0.0946566
0.849	1.86752		28.828	0.373422	0.0948204
0.85	1.87285		28.829	0.373564	0.0948565
0.852	1.87793		28.831	0.374447	0.0950808
0.854	1.88229		28.833	0.374081	0.0949879
0.855	1.88548		28.834	0.373348	0.0948018
0.857	1.88926		28.836	0.373068	0.0947305
0.859	1.89481		28.837	0.372016	0.0944634
0.86	1.89854		28.839	0.371435	0.0943159
0.862	1.90239		28.841	0.370265	0.0940189
0.864	1.90567		28.842	0.369619	0.0938549
0.865	1.90893		28.844	0.36901	0.0937003
0.867	1.91291		28.846	0.367567	0.0933337
0.869	1.91687		28.847	0.366061	0.0929513
0.87	1.92016		28.849	0.366409	0.0930397
0.872	1.92431		28.851	0.36692	0.0931695
0.874	1.9287		28.852	0.36619	0.0929842
0.875	1.9327		28.854	0.366178	0.0929812
0.877	1.93833		28.856	0.366718	0.0931181
0.879	1.94474		28.857	0.365652	0.0928474
0.88	1.94955		28.859	0.364727	0.0926126
0.882	1.95358		28.861	0.363629	0.0923338
0.884	1.95755		28.862	0.361425	0.0917742
0.885	1.96253		28.864	0.360941	0.0916514
0.887	1.96767		28.866	0.360114	0.0914412
0.889	1.97245		28.867	0.358674	0.0910755
0.89	1.97636		28.869	0.358929	0.0911403
0.892	1.97955		28.871	0.358602	0.0910574
0.893	1.98399		28.872	0.357893	0.0908774
0.895	1.99022		28.874	0.357643	0.0908139
0.897	1.99612		28.876	0.357789	0.0908508
0.898	2.00088		28.877	0.355935	0.09038
0.9	2.00598		28.879	0.354808	0.0900939
0.902	2.01011		28.881	0.354966	0.0901341
0.903	2.01356		28.882	0.353472	0.0897548
0.905	2.0179		28.884	0.354395	0.0899892
0.907	2.02076		28.886	0.355653	0.0903084
0.908	2.02168		28.887	0.35525	0.0902061
0.91	2.02339		28.889	0.355952	0.0903844
0.912	2.02574		28.891	0.356425	0.0905046
0.913	2.02752		28.892	0.355707	0.0903223
0.915	2.02974		28.894	0.356488	0.0905206
0.917	2.03138		28.895	0.356336	0.0904818
0.918	2.03236		28.897	0.356255	0.0904613
0.92	2.03432		28.899	0.357196	0.0907003
0.922	2.03764		28.9	0.357583	0.0907986
0.923	2.04155		28.902	0.359012	0.0911615
0.925	2.04421		28.904	0.360624	0.0915709
0.927	2.04663		28.905	0.361467	0.0917847
0.928	2.04945		28.907	0.362368	0.0920135
0.93	2.05172		28.909	0.363246	0.0922365
0.932	2.05483		28.91	0.363904	0.0924036
0.933	2.05849		28.912	0.365019	0.0926868
0.935	2.06046		28.914	0.366197	0.092986
0.937	2.06206		28.915	0.367355	0.0932798
0.938	2.06447		28.917	0.369023	0.0937034
0.94	2.06755		28.919	0.370035	0.0939604
0.942	2.07116		28.92	0.370177	0.0939965
0.943	2.07505		28.922	0.370503	0.0940793
0.945	2.07945		28.924	0.371111	0.0942338
0.947	2.08282		28.925	0.371516	0.0943364
0.948	2.08601		28.927	0.373118	0.0947432
0.95	2.09003		28.929	0.375099	0.0952463
0.952	2.09412		28.93	0.375908	0.0954517
0.953	2.09744		28.932	0.377098	0.0957539
0.955	2.1001		28.934	0.377918	0.0959622
0.956	2.1024		28.935	0.37757	0.0958736
0.958	2.1052		28.937	0.378245	0.0960451
0.96	2.10697		28.939	0.379259	0.0963026
0.961	2.10676		28.94	0.379121	0.0962676
0.963	2.10734		28.942	0.380315	0.0965708
0.965	2.10974		28.944	0.382766	0.0971932
0.966	2.11179		28.945	0.384403	0.0976087
0.968	2.11361		28.947	0.385322	0.0978421
0.97	2.11412		28.949	0.385643	0.0979236
0.971	2.11393		28.95	0.386382	0.0981113
0.973	2.11477		28.952	0.387354	0.0983582
0.975	2.11693		28.954	0.388625	0.098681
0.976	2.11911		28.955	0.389441	0.0988882
0.978	2.12086		28.957	0.390041	0.0990403
0.98	2.12202		28.958	0.390833	0.0992415
0.981	2.12373		28.96	0.392442	0.0996501
0.983	2.12523		28.962	0.394872	0.100267
0.985	2.12749		28.963	0.395427	0.100408
0.986	2.13206		28.965	0.396202	0.100605
0.988	2.13531		28.967	0.397254	0.100872
0.99	2.13712		28.968	0.398077	0.101081
0.991	2.14003		28.97	0.400472	0.101689
0.993	2.14432		28.972	0.403136	0.102366
0.995	2.15054		28.973	0.405216	0.102894
0.996	2.15632		28.975	0.407792	0.103548
0.998	2.1604		28.977	0.410359	0.1042
1	2.16404		28.978	0.412741	0.104804
1.001	2.16825		28.98	0.416432	0.105742
1.003	2.17201		28.982	0.420214	0.106702
1.005	2.1746		28.983	0.423018	0.107414
1.006	2.17716		28.985	0.425276	0.107987
1.008	2.18098		28.987	0.427733	0.108611
1.01	2.18545		28.988	0.431088	0.109463
1.011	2.188		28.99	0.434462	0.11032
1.013	2.19096		28.992	0.438349	0.111307
1.014	2.19383		28.993	0.440945	0.111966
1.016	2.19593		28.995	0.444411	0.112846
1.018	2.19937		28.997	0.448016	0.113762
1.019	2.20389		28.998	0.449882	0.114235
1.021	2.20653		29	0.451815	0.114726
1.023	2.20865		29.002	0.454994	0.115534
1.024	2.2111		29.003	0.457447	0.116156
1.026	2.21234		29.005	0.462523	0.117445
1.028	2.21357		29.007	0.4668	0.118531
1.029	2.21608		29.008	0.468805	0.11904
1.031	2.21857		29.01	0.470777	0.119541
1.033	2.21997		29.012	0.473825	0.120315
1.034	2.22106		29.013	0.477175	0.121166
1.036	2.22223		29.015	0.481524	0.12227
1.038	2.22415		29.016	0.484659	0.123066
1.039	2.22666		29.018	0.488847	0.12413
1.041	2.22769		29.02	0.493103	0.12521
1.043	2.22864		29.021	0.495267	0.12576
1.044	2.23085		29.023	0.498471	0.126573
1.046	2.2335		29.025	0.502289	0.127543
1.048	2.2359		29.026	0.505457	0.128347
1.049	2.23904		29.028	0.508371	0.129087
1.051	2.24154		29.03	0.511841	0.129968
1.053	2.24316		29.031	0.515032	0.130779
1.054	2.24512		29.033	0.518225	0.131589
1.056	2.24624		29.035	0.521419	0.1324
1.058	2.24708		29.036	0.523242	0.132863
1.059	2.24799		29.038	0.525519	0.133441
1.061	2.24873		29.04	0.528669	0.134241
1.063	2.24995		29.041	0.529981	0.134574
1.064	2.25175		29.043	0.531864	0.135053
1.066	2.25299		29.045	0.533985	0.135591
1.068	2.25272		29.046	0.536586	0.136251
1.069	2.25085		29.048	0.538815	0.136818
1.071	2.24939		29.05	0.542421	0.137733
1.073	2.25039		29.051	0.543059	0.137895
1.074	2.25002		29.053	0.546049	0.138655
1.076	2.24796		29.055	0.548898	0.139378
1.077	2.24439		29.056	0.550077	0.139677
1.079	2.2406		29.058	0.552015	0.140169
1.081	2.23751		29.06	0.55407	0.140691
1.082	2.23372		29.061	0.554382	0.14077
1.084	2.23022		29.063	0.555826	0.141137
1.086	2.22569		29.065	0.557742	0.141623
1.087	2.22309		29.066	0.556512	0.141311
1.089	2.22044		29.068	0.558259	0.141755
1.091	2.21617		29.07	0.559511	0.142073
1.092	2.21248		29.071	0.559186	0.14199
1.094	2.21094		29.073	0.561368	0.142544
1.096	2.20885		29.075	0.563079	0.142979
1.097	2.20577		29.076	0.563526	0.143092
1.099	2.1999		29.078	0.565233	0.143526
1.101	2.19473		29.079	0.565864	0.143686
1.102	2.19065		29.081	0.566707	0.1439
1.104	2.18672		29.083	0.567988	0.144225
1.106	2.18145		29.084	0.568085	0.14425
1.107	2.176		29.086	0.570239	0.144797
1.109	2.17059		29.088	0.57104	0.145
1.111	2.16498		29.089	0.572016	0.145248
1.112	2.15807		29.091	0.57475	0.145942
1.114	2.15161		29.093	0.578182	0.146814
1.116	2.14449		29.094	0.579258	0.147087
1.117	2.13624		29.096	0.580488	0.147399
1.119	2.1279		29.098	0.580262	0.147342
1.121	2.11964		29.099	0.58002	0.14728
1.122	2.11061		29.101	0.580173	0.147319
1.124	2.10036		29.103	0.580912	0.147507
1.126	2.09015		29.104	0.580678	0.147448
1.127	2.07922		29.106	0.581632	0.14769
1.129	2.06848		29.108	0.581948	0.14777
1.131	2.05664		29.109	0.580903	0.147505
1.132	2.04449		29.111	0.580973	0.147522
1.134	2.03217		29.113	0.581944	0.147769
1.136	2.02227		29.114	0.583598	0.148189
1.137	2.01208		29.116	0.585594	0.148696
1.139	2.0011		29.118	0.587468	0.149172
1.14	1.9896		29.119	0.589321	0.149642
1.142	1.97853		29.121	0.592132	0.150356
1.144	1.96805		29.123	0.594397	0.150931
1.145	1.95805		29.124	0.596081	0.151359
1.147	1.94739		29.126	0.598512	0.151976
1.149	1.93636		29.128	0.601633	0.152768
1.15	1.92515		29.129	0.602974	0.153109
1.152	1.91355		29.131	0.60611	0.153905
1.154	1.90264		29.133	0.608411	0.15449
1.155	1.89151		29.134	0.610746	0.155083
1.157	1.88088		29.136	0.612314	0.155481
1.159	1.87013		29.137	0.612695	0.155577
1.16	1.8584		29.139	0.615288	0.156236
1.162	1.84694		29.141	0.617975	0.156918
1.164	1.83683		29.142	0.619443	0.157291
1.165	1.82741		29.144	0.621706	0.157866
1.167	1.81828		29.146	0.624794	0.15865
1.169	1.80927		29.147	0.625609	0.158857
1.17	1.801		29.149	0.628969	0.15971
1.172	1.79281		29.151	0.63172	0.160408
1.174	1.78357		29.152	0.634255	0.161052
1.175	1.77313		29.154	0.638206	0.162055
1.177	1.76146		29.156	0.640483	0.162633
1.179	1.74973		29.157	0.641412	0.162869
1.18	1.73984		29.159	0.642615	0.163175
1.182	1.73154		29.161	0.644518	0.163658
1.184	1.72422		29.162	0.646458	0.164151
1.185	1.71502		29.164	0.648973	0.164789
1.187	1.70608		29.166	0.65228	0.165629
1.189	1.69935		29.167	0.655275	0.166389
1.19	1.69326		29.169	0.657916	0.16706
1.192	1.6877		29.171	0.660666	0.167758
1.194	1.68296		29.172	0.661319	0.167924
1.195	1.67993		29.174	0.662815	0.168304
1.197	1.67768		29.176	0.664319	0.168686
1.199	1.67743		29.177	0.665004	0.16886
1.2	1.68039		29.179	0.667008	0.169369
1.202	1.68508		29.181	0.669794	0.170076
1.203	1.6896		29.182	0.671942	0.170622
1.205	1.695		29.184	0.676623	0.17181
1.207	1.70417		29.186	0.680844	0.172882
1.208	1.71748		29.187	0.683971	0.173676
1.21	1.73298		29.189	0.687428	0.174554
1.212	1.75098		29.191	0.691194	0.17551
1.213	1.77178		29.192	0.694026	0.176229
1.215	1.79543		29.194	0.697254	0.177049
1.217	1.82251		29.195	0.699346	0.17758
1.218	1.85133		29.197	0.702446	0.178367
1.22	1.88268		29.199	0.705142	0.179052
1.222	1.91793		29.2	0.706906	0.1795
1.223	1.95731		29.202	0.709844	0.180246
1.225	2.00199		29.204	0.711725	0.180724
1.227	2.05183		29.205	0.713362	0.181139
1.228	2.1047		29.207	0.716476	0.18193
1.23	2.16066		29.209	0.719833	0.182782
1.232	2.222		29.21	0.722166	0.183375
1.233	2.28842		29.212	0.725361	0.184186
1.235	2.35814		29.214	0.72802	0.184861
1.237	2.43067		29.215	0.730091	0.185387
1.238	2.50736		29.217	0.73281	0.186077
1.24	2.58854		29.219	0.735876	0.186856
1.242	2.67416		29.22	0.739178	0.187694
1.243	2.76393		29.222	0.741909	0.188388
1.245	2.85716		29.224	0.743983	0.188915
1.247	2.95372		29.225	0.745616	0.189329
1.248	3.0529		29.227	0.748503	0.190062
1.25	3.15364		29.229	0.751402	0.190798
1.252	3.25637		29.23	0.752716	0.191132
1.253	3.36394		29.232	0.754809	0.191664
1.255	3.47429		29.234	0.757046	0.192232
1.257	3.58629		29.235	0.759268	0.192796
1.258	3.70127		29.237	0.761815	0.193442
1.26	3.81918		29.239	0.764308	0.194075
1.261	3.94058		29.24	0.766946	0.194745
1.263	4.06431		29.242	0.771018	0.195779
1.265	4.18991		29.244	0.775845	0.197005
1.266	4.31836		29.245	0.778684	0.197726
1.268	4.44989		29.247	0.781945	0.198554
1.27	4.58403		29.249	0.78595	0.199571
1.271	4.71894		29.25	0.788168	0.200134
1.273	4.85622		29.252	0.791107	0.20088
1.275	4.99571		29.254	0.79394	0.2016
1.276	5.13737		29.255	0.796447	0.202236
1.278	5.28108		29.257	0.800522	0.203271
1.28	5.42669		29.258	0.80377	0.204096
1.281	5.57355		29.26	0.808885	0.205395
1.283	5.71954		29.262	0.814085	0.206715
1.285	5.8651		29.263	0.817558	0.207597
1.286	6.01226		29.265	0.821317	0.208551
1.288	6.16051		29.267	0.825046	0.209498
1.29	6.30746		29.268	0.827212	0.210048
1.291	6.45372		29.27	0.830839	0.210969
1.293	6.59925		29.272	0.834734	0.211958
1.295	6.74346		29.273	0.837091	0.212557
1.296	6.8853		29.275	0.840389	0.213394
1.298	7.02589		29.277	0.843209	0.21411
1.3	7.16558		29.278	0.845245	0.214627
1.301	7.30319		29.28	0.848373	0.215422
1.303	7.43733		29.282	0.85122	0.216144
1.305	7.56775		29.283	0.854544	0.216989
1.306	7.69738		29.285	0.858513	0.217996
1.308	7.82358		29.287	0.862611	0.219037
1.31	7.94286		29.288	0.866685	0.220071
1.311	8.05774		29.29	0.87061	0.221068
1.313	8.16899		29.292	0.875273	0.222252
1.315	8.27579		29.293	0.879126	0.22323
1.316	8.37769		29.295	0.883154	0.224253
1.318	8.47522		29.297	0.887457	0.225346
1.32	8.56977		29.298	0.89151	0.226375
1.321	8.66039		29.3	0.896868	0.227736
1.323	8.74596		29.302	0.902493	0.229164
1.324	8.82788		29.303	0.906586	0.230203
1.326	8.90409		29.305	0.910915	0.231302
1.328	8.97596		29.307	0.91722	0.232903
1.329	9.04377		29.308	0.92197	0.234109
1.331	9.10693		29.31	0.927164	0.235428
1.333	9.16628		29.312	0.932134	0.23669
1.334	9.22207		29.313	0.938415	0.238285
1.336	9.27235		29.315	0.945011	0.23996
1.338	9.31792		29.316	0.950602	0.24138
1.339	9.36154		29.318	0.955876	0.242719
1.341	9.40245		29.32	0.960229	0.243824
1.343	9.44002		29.321	0.964434	0.244892
1.344	9.47142		29.323	0.968772	0.245994
1.346	9.4973		29.325	0.974154	0.24736
1.348	9.521		29.326	0.977873	0.248304
1.349	9.54144		29.328	0.983475	0.249727
1.351	9.55647		29.33	0.98873	0.251061
1.353	9.56704		29.331	0.992536	0.252028
1.354	9.57577		29.333	0.997631	0.253322
1.356	9.58063		29.335	1.00249	0.254556
1.358	9.58189		29.336	1.00688	0.255669
1.359	9.57951		29.338	1.01269	0.257147
1.361	9.57237		29.34	1.01955	0.258887
1.363	9.55917		29.341	1.02502	0.260275
1.364	9.54309		29.343	1.03015	0.261579
1.366	9.5237		29.345	1.03568	0.262984
1.368	9.50338		29.346	1.0413	0.26441
1.369	9.48		29.348	1.04913	0.2664
1.371	9.45288		29.35	1.0558	0.268091
1.373	9.42368		29.351	1.06099	0.269411
1.374	9.39164		29.353	1.0676	0.271088
1.376	9.3542		29.355	1.07342	0.272566
1.378	9.31602		29.356	1.07966	0.274152
1.379	9.27478		29.358	1.0861	0.275785
1.381	9.23201		29.36	1.09394	0.277776
1.383	9.18638		29.361	1.1012	0.27962
1.384	9.13751		29.363	1.10791	0.281325
1.386	9.08723		29.365	1.11474	0.283057
1.387	9.03427		29.366	1.12077	0.284589
1.389	8.97678		29.368	1.12765	0.286335
1.391	8.9178		29.37	1.13503	0.288211
1.392	8.85726		29.371	1.14129	0.2898
1.394	8.79487		29.373	1.14884	0.291717
1.396	8.73207		29.375	1.15511	0.29331
1.397	8.66433		29.376	1.16118	0.294851
1.399	8.59489		29.378	1.1699	0.297064
1.401	8.52528		29.379	1.17645	0.298729
1.402	8.45237		29.381	1.18401	0.300647
1.404	8.37718		29.383	1.19115	0.30246
1.406	8.30028		29.384	1.1976	0.304098
1.407	8.21936		29.386	1.20546	0.306093
1.409	8.13841		29.388	1.21422	0.308319
1.411	8.05934		29.389	1.2192	0.309583
1.412	7.98034		29.391	1.2263	0.311385
1.414	7.89874		29.393	1.23529	0.313669
1.416	7.81542		29.394	1.24149	0.315242
1.417	7.72886		29.396	1.24783	0.316853
1.419	7.64262		29.398	1.25563	0.318834
1.421	7.55581		29.399	1.26278	0.32065
1.422	7.46877		29.401	1.27046	0.322598
1.424	7.37939		29.403	1.27809	0.324537
1.426	7.28825		29.404	1.28544	0.326403
1.427	7.19656		29.406	1.29437	0.32867
1.429	7.10623		29.408	1.30223	0.330666
1.431	7.0138		29.409	1.30894	0.332371
1.432	6.91943		29.411	1.31473	0.33384
1.434	6.82406		29.413	1.32282	0.335894
1.436	6.72933		29.414	1.33073	0.337903
1.437	6.63344		29.416	1.34082	0.340466
1.439	6.53659		29.418	1.34927	0.342611
1.441	6.43881		29.419	1.35724	0.344635
1.442	6.3395		29.421	1.36543	0.346714
1.444	6.23976		29.423	1.37281	0.348588
1.446	6.13971		29.424	1.38009	0.350437
1.447	6.03847		29.426	1.38776	0.352385
1.449	5.93673		29.428	1.39703	0.354738
1.45	5.83466		29.429	1.40436	0.356599
1.452	5.73215		29.431	1.41167	0.358455
1.454	5.62948		29.433	1.42047	0.360691
1.455	5.52618		29.434	1.42887	0.362823
1.457	5.42341		29.436	1.43719	0.364935
1.459	5.32082		29.437	1.44518	0.366966
1.46	5.21752		29.439	1.45349	0.369074
1.462	5.11421		29.441	1.46109	0.371006
1.464	5.0099		29.442	1.46765	0.372671
1.465	4.90952		29.444	1.47593	0.374773
1.467	4.80861		29.446	1.48464	0.376984
1.469	4.70492		29.447	1.49234	0.378941
1.47	4.59959		29.449	1.50122	0.381194
1.472	4.49583		29.451	1.50985	0.383385
1.474	4.39338		29.452	1.5188	0.385659
1.475	4.29283		29.454	1.52798	0.38799
1.477	4.19322		29.456	1.53618	0.390071
1.479	4.09276		29.457	1.54431	0.392137
1.48	3.99377		29.459	1.55356	0.394485
1.482	3.89655		29.461	1.56123	0.396431
1.484	3.79963		29.462	1.56929	0.398478
1.485	3.70423		29.464	1.57905	0.400958
1.487	3.61056		29.466	1.58777	0.403172
1.489	3.51762		29.467	1.59556	0.405149
1.49	3.42609		29.469	1.60501	0.40755
1.492	3.33451		29.471	1.61374	0.409765
1.494	3.24443		29.472	1.6231	0.412142
1.495	3.15523		29.474	1.63333	0.414739
1.497	3.0658		29.476	1.64302	0.4172
1.499	2.97708		29.477	1.65174	0.419416
1.5	2.89217		29.479	1.66138	0.421864
1.502	2.80971		29.481	1.67038	0.424148
1.504	2.72723		29.482	1.67893	0.426318
1.505	2.6454		29.484	1.68814	0.428657
1.507	2.56659		29.486	1.69838	0.431257
1.508	2.48989		29.487	1.70836	0.433793
1.51	2.41499		29.489	1.71851	0.43637
1.512	2.34016		29.491	1.72855	0.438918
1.513	2.26703		29.492	1.73761	0.441219
1.515	2.19627		29.494	1.74863	0.444017
1.517	2.12796		29.496	1.75889	0.446622
1.518	2.06261		29.497	1.76825	0.448999
1.52	1.99846		29.499	1.77806	0.451489
1.522	1.93343		29.5	1.78829	0.454089
1.523	1.86881		29.502	1.7999	0.457035
1.525	1.80617		29.504	1.81212	0.460138
1.527	1.74569		29.505	1.8236	0.463055
1.528	1.68827		29.507	1.83503	0.465957
1.53	1.63196		29.509	1.84592	0.468723
1.532	1.57678		29.51	1.85579	0.471228
1.533	1.52452		29.512	1.8666	0.473974
1.535	1.47339		29.514	1.87825	0.476931
1.537	1.42243		29.515	1.88868	0.479581
1.538	1.37335		29.517	1.8986	0.482097
1.54	1.3254		29.519	1.90874	0.484672
1.542	1.27872		29.52	1.91871	0.487206
1.543	1.23395		29.522	1.93017	0.490114
1.545	1.19002		29.524	1.94203	0.493125
1.547	1.14723		29.525	1.95339	0.49601
1.548	1.10452		29.527	1.96643	0.499321
1.55	1.06172		29.529	1.97896	0.502504
1.552	1.02078		29.53	1.98992	0.505287
1.553	0.982047		29.532	2.00155	0.50824
1.555	0.944331		29.534	2.01311	0.511175
1.557	0.907157		29.535	2.02379	0.513886
1.558	0.869992		29.537	2.03536	0.516826
1.56	0.83302		29.539	2.04854	0.520171
1.562	0.797982		29.54	2.0609	0.523311
1.563	0.764359		29.542	2.07335	0.52647
1.565	0.730809		29.544	2.08598	0.529678
1.567	0.698121		29.545	2.09732	0.532559
1.568	0.667056		29.547	2.10884	0.535484
1.57	0.636216		29.549	2.1206	0.538471
1.571	0.606469		29.55	2.13244	0.541475
1.573	0.579225		29.552	2.14457	0.544555
1.575	0.553125		29.554	2.15569	0.54738
1.576	0.526296		29.555	2.1671	0.550278
1.578	0.500101		29.557	2.17986	0.553518
1.58	0.475995		29.558	2.19135	0.556433
1.581	0.453872		29.56	2.20455	0.559785
1.583	0.431403		29.562	2.21896	0.563445
1.585	0.407387		29.563	2.23202	0.56676
1.586	0.38483		29.565	2.24522	0.570114
1.588	0.363476		29.567	2.25912	0.573642
1.59	0.341514		29.568	2.27188	0.576883
1.591	0.319035		29.57	2.28466	0.580128
1.593	0.296935		29.572	2.29819	0.583565
1.595	0.276112		29.573	2.31182	0.587026
1.596	0.256002		29.575	2.32609	0.590648
1.598	0.234736		29.577	2.34017	0.594224
1.6	0.213698		29.578	2.35357	0.597627
1.601	0.192894		29.58	2.36876	0.601482
1.603	0.172152		29.582	2.38312	0.60513
1.605	0.151594		29.583	2.39663	0.608561
1.606	0.132975		29.585	2.41087	0.612175
1.608	0.114107		29.587	2.42433	0.615594
1.61	0.0948932		29.588	2.43686	0.618776
1.611	0.0763026		29.59	2.45108	0.622386
1.613	0.057814		29.592	2.4667	0.626353
1.615	0.0394651		29.593	2.48203	0.630245
1.616	0.0194825		29.595	2.49735	0.634134
1.618	-0.00202426		29.597	2.51265	0.638021
1.62	-0.0215694		29.598	2.52592	0.641389
1.621	-0.0392448		29.6	2.54056	0.645106
1.623	-0.0575334		29.602	2.55722	0.649338
1.625	-0.0751996		29.603	2.57384	0.653558
1.626	-0.0914603		29.605	2.58997	0.657653
1.628	-0.106295		29.607	2.60653	0.661859
1.63	-0.12735		29.608	2.62301	0.666042
1.631	-0.146235		29.61	2.63872	0.670031
1.633	-0.16394		29.612	2.65346	0.673774
1.634	-0.18033		29.613	2.66938	0.677818
1.636	-0.196138		29.615	2.6862	0.682087
1.638	-0.213587		29.617	2.70285	0.686315
1.639	-0.230753		29.618	2.71878	0.690361
1.641	-0.247167		29.62	2.73553	0.694614
1.643	-0.263682		29.621	2.75087	0.698508
1.644	-0.279804		29.623	2.76685	0.702567
1.646	-0.295581		29.625	2.78338	0.706765
1.648	-0.3123		29.626	2.7994	0.710832
1.649	-0.327983		29.628	2.81689	0.715273
1.651	-0.343424		29.63	2.83413	0.719652
1.653	-0.360503		29.631	2.8508	0.723883
1.654	-0.37677		29.633	2.86853	0.728387
1.656	-0.393835		29.635	2.8856	0.732721
1.658	-0.413645		29.636	2.90393	0.737376
1.659	-0.429883		29.638	2.92287	0.742185
1.661	-0.447428		29.64	2.93981	0.746485
1.663	-0.467014		29.641	2.95796	0.751094
1.664	-0.485056		29.643	2.97621	0.755729
1.666	-0.505026		29.645	2.99382	0.7602
1.668	-0.52275		29.646	3.00977	0.764249
1.669	-0.540189		29.648	3.02869	0.769054
1.671	-0.557551		29.65	3.04588	0.773418
1.673	-0.575252		29.651	3.0636	0.777918
1.674	-0.592593		29.653	3.08269	0.782766
1.676	-0.609329		29.655	3.10053	0.787297
1.678	-0.62626		29.656	3.11675	0.791415
1.679	-0.643878		29.658	3.13476	0.795988
1.681	-0.655723		29.66	3.15425	0.800936
1.683	-0.672228		29.661	3.17066	0.805103
1.684	-0.688114		29.663	3.18789	0.809479
1.686	-0.701543		29.665	3.20641	0.814182
1.688	-0.716045		29.666	3.22444	0.81876
1.689	-0.730977		29.668	3.24182	0.823172
1.691	-0.745694		29.67	3.26263	0.828456
1.693	-0.760297		29.671	3.28091	0.833098
1.694	-0.776675		29.673	3.30043	0.838056
1.696	-0.79326		29.675	3.3194	0.842871
1.697	-0.809048		29.676	3.33781	0.847546
1.699	-0.825143		29.678	3.3587	0.852852
1.701	-0.838467		29.679	3.37732	0.857579
1.702	-0.853681		29.681	3.39774	0.862764
1.704	-0.86886		29.683	3.41925	0.868228
1.706	-0.882839		29.684	3.44015	0.873533
1.707	-0.897407		29.686	3.46102	0.878833
1.709	-0.911762		29.688	3.48221	0.884214
1.711	-0.931592		29.689	3.50252	0.88937
1.712	-0.944384		29.691	3.52309	0.894593
1.714	-0.957698		29.693	3.5449	0.900133
1.716	-0.971748		29.694	3.56618	0.905535
1.717	-0.988038		29.696	3.58835	0.911164
1.719	-1.00369		29.698	3.61037	0.916756
1.721	-1.01814		29.699	3.63183	0.922205
1.722	-1.03146		29.701	3.65427	0.927904
1.724	-1.04709		29.703	3.67685	0.933637
1.726	-1.06111		29.704	3.69959	0.939412
1.727	-1.07608		29.706	3.72309	0.945379
1.729	-1.092		29.708	3.74732	0.951531
1.731	-1.10737		29.709	3.77006	0.957306
1.732	-1.12085		29.711	3.79362	0.963287
1.734	-1.13438		29.713	3.81878	0.969675
1.736	-1.14902		29.714	3.84204	0.975584
1.737	-1.16347		29.716	3.86656	0.98181
1.739	-1.17795		29.718	3.89106	0.988029
1.741	-1.18921		29.719	3.9128	0.99355
1.742	-1.20029		29.721	3.93608	0.999462
1.744	-1.2121		29.723	3.9603	1.00561
1.746	-1.22346		29.724	3.98385	1.01159
1.747	-1.23742		29.726	4.00864	1.01789
1.749	-1.25062		29.728	4.035	1.02458
1.751	-1.26285		29.729	4.05978	1.03087
1.752	-1.27719		29.731	4.08559	1.03743
1.754	-1.29183		29.733	4.1121	1.04416
1.755	-1.30743		29.734	4.13757	1.05062
1.757	-1.32161		29.736	4.1635	1.05721
1.759	-1.33761		29.737	4.18986	1.0639
1.76	-1.35426		29.739	4.21892	1.07128
1.762	-1.3701		29.741	4.24699	1.07841
1.764	-1.39065		29.742	4.27246	1.08488
1.765	-1.40663		29.744	4.30065	1.09203
1.767	-1.42324		29.746	4.32908	1.09925
1.769	-1.44183		29.747	4.35633	1.10617
1.77	-1.46087		29.749	4.3836	1.1131
1.772	-1.47852		29.751	4.41187	1.12028
1.774	-1.49532		29.752	4.43835	1.127
1.775	-1.51109		29.754	4.46668	1.13419
1.777	-1.52489		29.756	4.4948	1.14133
1.779	-1.53897		29.757	4.52228	1.14831
1.78	-1.55292		29.759	4.55039	1.15545
1.782	-1.56546		29.761	4.5766	1.1621
1.784	-1.57709		29.762	4.60313	1.16884
1.785	-1.58761		29.764	4.63154	1.17606
1.787	-1.59729		29.766	4.66057	1.18343
1.789	-1.60898		29.767	4.68798	1.19039
1.79	-1.62055		29.769	4.7163	1.19758
1.792	-1.63177		29.771	4.74512	1.2049
1.794	-1.64069		29.772	4.77308	1.212
1.795	-1.64864		29.774	4.8029	1.21957
1.797	-1.65657		29.776	4.83268	1.22713
1.799	-1.66526		29.777	4.86184	1.23453
1.8	-1.6733		29.779	4.89223	1.24225
1.802	-1.68112		29.781	4.922	1.24981
1.804	-1.68956		29.782	4.95062	1.25708
1.805	-1.69776		29.784	4.97936	1.26438
1.807	-1.70405		29.786	5.00759	1.27154
1.809	-1.70955		29.787	5.036	1.27876
1.81	-1.71576		29.789	5.06496	1.28611
1.812	-1.72175		29.791	5.09361	1.29339
1.814	-1.72698		29.792	5.12186	1.30056
1.815	-1.73217		29.794	5.15091	1.30794
1.817	-1.7384		29.796	5.18047	1.31544
1.818	-1.74257		29.797	5.21006	1.32295
1.82	-1.74474		29.799	5.24104	1.33082
1.822	-1.74736		29.8	5.2717	1.33861
1.823	-1.75075		29.802	5.30419	1.34686
1.825	-1.75485		29.804	5.33671	1.35511
1.827	-1.75774		29.805	5.36784	1.36302
1.828	-1.75843		29.807	5.39984	1.37115
1.83	-1.75802		29.809	5.43193	1.37929
1.832	-1.75634		29.81	5.46242	1.38704
1.833	-1.75592		29.812	5.49418	1.3951
1.835	-1.75584		29.814	5.52678	1.40338
1.837	-1.75457		29.815	5.55818	1.41135
1.838	-1.75213		29.817	5.59034	1.41952
1.84	-1.74948		29.819	5.62312	1.42784
1.842	-1.74594		29.82	5.65592	1.43617
1.843	-1.74074		29.822	5.68871	1.4445
1.845	-1.73489		29.824	5.72041	1.45254
1.847	-1.72806		29.825	5.75252	1.4607
1.848	-1.71979		29.827	5.7861	1.46922
1.85	-1.70945		29.829	5.81901	1.47758
1.852	-1.699		29.83	5.85063	1.48561
1.853	-1.68922		29.832	5.88304	1.49384
1.855	-1.67759		29.834	5.91621	1.50226
1.857	-1.66548		29.835	5.94915	1.51063
1.858	-1.65357		29.837	5.98327	1.51929
1.86	-1.64135		29.839	6.01831	1.52819
1.862	-1.62853		29.84	6.05338	1.53709
1.863	-1.61414		29.842	6.08954	1.54627
1.865	-1.60003		29.844	6.12595	1.55552
1.867	-1.58644		29.845	6.16129	1.56449
1.868	-1.57321		29.847	6.19636	1.5734
1.87	-1.56073		29.849	6.232	1.58245
1.872	-1.54725		29.85	6.26721	1.59139
1.873	-1.53326		29.852	6.30238	1.60032
1.875	-1.51935		29.854	6.3382	1.60942
1.877	-1.50662		29.855	6.37356	1.61839
1.878	-1.49494		29.857	6.40907	1.62741
1.88	-1.48111		29.858	6.44323	1.63609
1.881	-1.46551		29.86	6.47846	1.64503
1.883	-1.44964		29.862	6.51418	1.6541
1.885	-1.43348		29.863	6.54933	1.66303
1.886	-1.41638		29.865	6.58644	1.67245
1.888	-1.39863		29.867	6.62476	1.68218
1.89	-1.38125		29.868	6.66294	1.69188
1.891	-1.36522		29.87	6.70191	1.70177
1.893	-1.34892		29.872	6.7408	1.71165
1.895	-1.33032		29.873	6.77932	1.72143
1.896	-1.31112		29.875	6.81823	1.73131
1.898	-1.29148		29.877	6.85694	1.74113
1.9	-1.27149		29.878	6.89555	1.75094
1.901	-1.25058		29.88	6.93462	1.76086
1.903	-1.2295		29.882	6.97392	1.77084
1.905	-1.20852		29.883	7.01225	1.78057
1.906	-1.18776		29.885	7.05151	1.79054
1.908	-1.16631		29.887	7.09096	1.80056
1.91	-1.14406		29.888	7.13045	1.81059
1.911	-1.12292		29.89	7.17032	1.82071
1.913	-1.10137		29.892	7.20932	1.83061
1.915	-1.07904		29.893	7.24773	1.84037
1.916	-1.05628		29.895	7.28793	1.85057
1.918	-1.03207		29.897	7.32786	1.86071
1.92	-1.00767		29.898	7.3672	1.8707
1.921	-0.983235		29.9	7.40827	1.88113
1.923	-0.958557		29.902	7.44934	1.89156
1.925	-0.933335		29.903	7.48802	1.90138
1.926	-0.90715		29.905	7.52881	1.91174
1.928	-0.880077		29.907	7.56969	1.92212
1.93	-0.852688		29.908	7.61143	1.93272
1.931	-0.826426		29.91	7.65275	1.94321
1.933	-0.803188		29.912	7.69508	1.95396
1.935	-0.779482		29.913	7.73848	1.96498
1.936	-0.753595		29.915	7.7838	1.97649
1.938	-0.727687		29.917	7.82852	1.98784
1.94	-0.702415		29.918	7.87143	1.99874
1.941	-0.676552		29.92	7.91458	2.0097
1.943	-0.651063		29.921	7.95574	2.02015
1.944	-0.626463		29.923	7.9974	2.03072
1.946	-0.602683		29.925	8.03879	2.04123
1.948	-0.577963		29.926	8.08006	2.05171
1.949	-0.551895		29.928	8.12334	2.0627
1.951	-0.530526		29.93	8.16775	2.07398
1.953	-0.505186		29.931	8.21092	2.08494
1.954	-0.480407		29.933	8.25317	2.09567
1.956	-0.454282		29.935	8.29687	2.10677
1.958	-0.427847		29.936	8.33949	2.11759
1.959	-0.403594		29.938	8.38301	2.12864
1.961	-0.377949		29.94	8.42727	2.13988
1.963	-0.35173		29.941	8.47106	2.151
1.964	-0.327867		29.943	8.51652	2.16254
1.966	-0.304691		29.945	8.56028	2.17365
1.968	-0.281475		29.946	8.60529	2.18508
1.969	-0.259318		29.948	8.64938	2.19628
1.971	-0.235495		29.95	8.69441	2.20771
1.973	-0.211426		29.951	8.73952	2.21917
1.974	-0.187201		29.953	8.78424	2.23052
1.976	-0.161936		29.955	8.82825	2.2417
1.978	-0.137166		29.956	8.87221	2.25286
1.979	-0.111783		29.958	8.91674	2.26417
1.981	-0.0856595		29.96	8.96305	2.27593
1.983	-0.0608562		29.961	9.00842	2.28745
1.984	-0.0364719		29.963	9.05437	2.29911
1.986	-0.0110963		29.965	9.10055	2.31084
1.988	0.0134498		29.966	9.14703	2.32264
1.989	0.0398656		29.968	9.19331	2.33439
1.991	0.0654715		29.97	9.23969	2.34617
1.993	0.0895871		29.971	9.28658	2.35808
1.994	0.114467		29.973	9.33646	2.37074
1.996	0.140248		29.975	9.38532	2.38315
1.998	0.165042		29.976	9.43436	2.3956
1.999	0.189556		29.978	9.48304	2.40796
2.001	0.213749		29.979	9.53147	2.42026
2.002	0.240454		29.981	9.58202	2.4331
2.004	0.263491		29.983	9.63109	2.44556
2.006	0.288586		29.984	9.67841	2.45757
2.007	0.310444		29.986	9.72836	2.47026
2.009	0.327195		29.988	9.77652	2.48248
2.011	0.342092		29.989	9.82604	2.49506
2.012	0.354644		29.991	9.8769	2.50797
2.014	0.36735		29.993	9.92743	2.5208
2.016	0.381084		29.994	9.97693	2.53337
2.017	0.393033		29.996	10.0279	2.54631
2.019	0.405878		29.998	10.0777	2.55896
2.021	0.41656		29.999	10.1252	2.57103
2.022	0.428796		30.001	10.1756	2.58382
2.024	0.441386		30.003	10.2272	2.59692
2.026	0.452795		30.004	10.2792	2.61014
2.027	0.46565		30.006	10.3331	2.62381
2.029	0.477481		30.008	10.3864	2.63735
2.031	0.489422		30.009	10.4387	2.65063
2.032	0.498471		30.011	10.4914	2.66401
2.034	0.511105		30.013	10.5441	2.6774
2.036	0.5235		30.014	10.5963	2.69065
2.037	0.532826		30.016	10.6513	2.7046
2.039	0.543567		30.018	10.7061	2.71853
2.041	0.553311		30.019	10.7597	2.73213
2.042	0.565728		30.021	10.8144	2.74603
2.044	0.579082		30.023	10.8689	2.75985
2.046	0.59096		30.024	10.9244	2.77395
2.047	0.602572		30.026	10.9802	2.78813
2.049	0.616678		30.028	11.0369	2.80253
2.051	0.631724		30.029	11.0911	2.81628
2.052	0.648177		30.031	11.148	2.83074
2.054	0.663914		30.033	11.2035	2.84483
2.056	0.681245		30.034	11.2583	2.85874
2.057	0.695252		30.036	11.3156	2.8733
2.059	0.70918		30.038	11.3737	2.88805
2.061	0.722492		30.039	11.4296	2.90223
2.062	0.736617		30.041	11.4878	2.91702
2.064	0.750409		30.042	11.5449	2.93152
2.065	0.762674		30.044	11.602	2.94602
2.067	0.776039		30.046	11.6583	2.96031
2.069	0.786907		30.047	11.7156	2.97486
2.07	0.798612		30.049	11.772	2.98917
2.072	0.810929		30.051	11.8304	3.004
2.074	0.824486		30.052	11.8884	3.01873
2.075	0.837119		30.054	11.9452	3.03316
2.077	0.848724		30.056	12.0024	3.04768
2.079	0.860453		30.057	12.0597	3.06224
2.08	0.872581		30.059	12.1178	3.077
2.082	0.885421		30.061	12.1761	3.09179
2.084	0.898808		30.062	12.233	3.10623
2.085	0.910936		30.064	12.2909	3.12094
2.087	0.926066		30.066	12.3515	3.13634
2.089	0.940381		30.067	12.4126	3.15184
2.09	0.95625		30.069	12.4742	3.16749
2.092	0.977405		30.071	12.5352	3.18298
2.094	0.999966		30.072	12.5958	3.19836
2.095	1.02519		30.074	12.6562	3.21371
2.097	1.05082		30.076	12.7171	3.22915
2.099	1.07591		30.077	12.7781	3.24466
2.1	1.10367		30.079	12.8398	3.26033
2.102	1.13157		30.081	12.9004	3.2757
2.104	1.15928		30.082	12.962	3.29136
2.105	1.18643		30.084	13.024	3.30708
2.107	1.21263		30.086	13.0851	3.32261
2.109	1.24085		30.087	13.146	3.33807
2.11	1.265		30.089	13.207	3.35356
2.112	1.28991		30.091	13.2686	3.3692
2.114	1.31656		30.092	13.3293	3.3846
2.115	1.34448		30.094	13.3909	3.40026
2.117	1.37396		30.096	13.4533	3.41611
2.119	1.40138		30.097	13.516	3.43202
2.12	1.42914		30.099	13.579	3.44801
2.122	1.45589		30.1	13.6413	3.46384
2.124	1.48206		30.102	13.7054	3.48011
2.125	1.50856		30.104	13.7696	3.49643
2.127	1.53478		30.105	13.8341	3.51279
2.128	1.561		30.107	13.8982	3.52907
2.13	1.58629		30.109	13.9616	3.54518
2.132	1.6105		30.11	14.0253	3.56135
2.133	1.63443		30.112	14.0907	3.57794
2.135	1.65807		30.114	14.1561	3.59455
2.137	1.68091		30.115	14.2213	3.61111
2.138	1.70262		30.117	14.2884	3.62815
2.14	1.7262		30.119	14.3542	3.64487
2.142	1.75124		30.12	14.4192	3.66137
2.143	1.77515		30.122	14.4862	3.67838
2.145	1.79764		30.124	14.5539	3.69556
2.147	1.81947		30.125	14.6209	3.71259
2.148	1.84332		30.127	14.6892	3.72991
2.15	1.86791		30.129	14.7572	3.7472
2.152	1.89165		30.13	14.8229	3.76387
2.153	1.91614		30.132	14.8904	3.78102
2.155	1.94009		30.134	14.9592	3.79848
2.157	1.96248		30.135	15.0273	3.81577
2.158	1.98554		30.137	15.0965	3.83334
2.16	2.00908		30.139	15.165	3.85075
2.162	2.03249		30.14	15.233	3.868
2.163	2.05537		30.142	15.303	3.88578
2.165	2.07712		30.144	15.3723	3.90338
2.167	2.09825		30.145	15.4404	3.92067
2.168	2.11955		30.147	15.5101	3.93837
2.17	2.14144		30.149	15.5792	3.95592
2.172	2.16277		30.15	15.6479	3.97336
2.173	2.18373		30.152	15.7184	3.99126
2.175	2.20426		30.154	15.7891	4.00922
2.177	2.224		30.155	15.8594	4.02706
2.178	2.24382		30.157	15.9302	4.04504
2.18	2.26386		30.158	16.0003	4.06284
2.182	2.28405		30.16	16.0711	4.08081
2.183	2.30297		30.162	16.1424	4.09894
2.185	2.32109		30.163	16.2143	4.1172
2.187	2.33965		30.165	16.2873	4.13572
2.188	2.3578		30.167	16.3602	4.15423
2.19	2.37565		30.168	16.4336	4.17287
2.191	2.39274		30.17	16.5074	4.19162
2.193	2.41186		30.172	16.581	4.21031
2.195	2.43376		30.173	16.6543	4.22891
2.196	2.45352		30.175	16.7288	4.24784
2.198	2.4718		30.177	16.8042	4.26698
2.2	2.48818		30.178	16.8786	4.28586
2.201	2.50492		30.18	16.9541	4.30504
2.203	2.52268		30.182	17.0298	4.32427
2.205	2.54068		30.183	17.1049	4.34332
2.206	2.55954		30.185	17.1809	4.36263
2.208	2.57792		30.187	17.2576	4.3821
2.21	2.5963		30.188	17.3336	4.40139
2.211	2.6153		30.19	17.4095	4.42067
2.213	2.63497		30.192	17.486	4.4401
2.215	2.6553		30.193	17.5621	4.45943
2.216	2.67455		30.195	17.6391	4.47898
2.218	2.69171		30.197	17.7161	4.49853
2.22	2.70986		30.198	17.793	4.51806
2.221	2.72798		30.2	17.8707	4.53779
2.223	2.74505		30.202	17.9489	4.55765
2.225	2.76301		30.203	18.0268	4.57743
2.226	2.78131		30.205	18.1054	4.59737
2.228	2.79943		30.207	18.1835	4.61722
2.23	2.81693		30.208	18.2609	4.63685
2.231	2.83437		30.21	18.3391	4.65673
2.233	2.85137		30.212	18.4185	4.6769
2.235	2.86892		30.213	18.5	4.69759
2.236	2.88674		30.215	18.5808	4.71809
2.238	2.90346		30.217	18.6618	4.73866
2.24	2.92163		30.218	18.7429	4.75927
2.241	2.93958		30.22	18.8258	4.7803
2.243	2.9572		30.221	18.908	4.80118
2.245	2.97561		30.223	18.9908	4.82221
2.246	2.99308		30.225	19.0737	4.84326
2.248	3.01128		30.226	19.1561	4.86417
2.249	3.0295		30.228	19.2406	4.88564
2.251	3.04789		30.23	19.3259	4.9073
2.253	3.06573		30.231	19.4098	4.92859
2.254	3.08279		30.233	19.4951	4.95025
2.256	3.10162		30.235	19.5787	4.97147
2.258	3.11899		30.236	19.662	4.99264
2.259	3.13708		30.238	19.7458	5.01392
2.261	3.15531		30.24	19.8307	5.03548
2.263	3.1722		30.241	19.9156	5.05704
2.264	3.19082		30.243	20.0017	5.07889
2.266	3.20778		30.245	20.0874	5.10065
2.268	3.2251		30.246	20.1722	5.12218
2.269	3.2416		30.248	20.2583	5.14405
2.271	3.25888		30.25	20.3434	5.16567
2.273	3.27419		30.251	20.428	5.18714
2.274	3.29098		30.253	20.5137	5.20889
2.276	3.30604		30.255	20.6003	5.2309
2.278	3.32055		30.256	20.6853	5.25248
2.279	3.33604		30.258	20.7721	5.27452
2.281	3.35045		30.26	20.8589	5.29656
2.283	3.36554		30.261	20.9456	5.31858
2.284	3.38125		30.263	21.0332	5.34083
2.286	3.39858		30.265	21.1213	5.36318
2.288	3.41361		30.266	21.2091	5.38548
2.289	3.42694		30.268	21.298	5.40805
2.291	3.44073		30.27	21.387	5.43066
2.293	3.4549		30.271	21.4745	5.45287
2.294	3.46788		30.273	21.5654	5.47596
2.296	3.48125		30.275	21.657	5.4992
2.298	3.49396		30.276	21.7477	5.52225
2.299	3.50644		30.278	21.8388	5.54539
2.301	3.52339		30.279	21.9294	5.56838
2.303	3.53879		30.281	22.0207	5.59155
2.304	3.55368		30.283	22.1116	5.61466
2.306	3.56842		30.284	22.2009	5.63733
2.308	3.58276		30.286	22.2932	5.66076
2.309	3.59672		30.288	22.3838	5.68375
2.311	3.61143		30.289	22.4757	5.70709
2.312	3.62783		30.291	22.5683	5.73061
2.314	3.64254		30.293	22.6609	5.75413
2.316	3.65612		30.294	22.7543	5.77785
2.317	3.67028		30.296	22.8449	5.80085
2.319	3.68469		30.298	22.9378	5.82444
2.321	3.69875		30.299	23.0307	5.84802
2.322	3.71234		30.301	23.1239	5.87168
2.324	3.72521		30.303	23.2168	5.89528
2.326	3.73795		30.304	23.3096	5.91885
2.327	3.75107		30.306	23.4043	5.94289
2.329	3.76345		30.308	23.4982	5.96673
2.331	3.77803		30.309	23.5921	5.99058
2.332	3.79209		30.311	23.687	6.01467
2.334	3.80538		30.313	23.7828	6.039
2.336	3.81629		30.314	23.8783	6.06325
2.337	3.82828		30.316	23.9741	6.08757
2.339	3.83973		30.318	24.0686	6.11157
2.341	3.85231		30.319	24.1648	6.13601
2.342	3.86332		30.321	24.2633	6.16102
2.344	3.87567		30.323	24.3611	6.18585
2.346	3.88867		30.324	24.4577	6.21039
2.347	3.89878		30.326	24.5566	6.2355
2.349	3.91184		30.328	24.6555	6.26061
2.351	3.92316		30.329	24.7553	6.28593
2.352	3.93363		30.331	24.8544	6.3111
2.354	3.94582		30.333	24.9563	6.33698
2.356	3.95833		30.334	25.0573	6.36262
2.357	3.97002		30.336	25.158	6.38821
2.359	3.98288		30.338	25.2597	6.41402
2.361	3.99607		30.339	25.3609	6.43972
2.362	4.00825		30.341	25.4638	6.46585
2.364	4.02084		30.342	25.5655	6.49167
2.366	4.03474		30.344	25.668	6.5177
2.367	4.04814		30.346	25.7712	6.5439
2.369	4.05846		30.347	25.8716	6.5694
2.371	4.0705		30.349	25.9729	6.59512
2.372	4.08441		30.351	26.0749	6.62101
2.374	4.09727		30.352	26.1761	6.6467
2.375	4.10958		30.354	26.2787	6.67276
2.377	4.12508		30.356	26.382	6.69899
2.379	4.13632		30.357	26.4852	6.7252
2.38	4.14793		30.359	26.5885	6.75143
2.382	4.16044		30.361	26.6916	6.77761
2.384	4.17151		30.362	26.7963	6.80421
2.385	4.18292		30.364	26.9012	6.83083
2.387	4.19409		30.366	27.0065	6.85758
2.389	4.20553		30.367	27.1105	6.88397
2.39	4.21706		30.369	27.2155	6.91064
2.392	4.2278		30.371	27.3225	6.93781
2.394	4.23862		30.372	27.4281	6.96462
2.395	4.24954		30.374	27.534	6.99151
2.397	4.26149		30.376	27.6402	7.01847
2.399	4.27345		30.377	27.7459	7.04533
2.4	4.28491		30.379	27.8528	7.07247
2.402	4.29586		30.381	27.9606	7.09985
2.404	4.30643		30.382	28.0677	7.12705
2.405	4.31649		30.384	28.1763	7.15462
2.407	4.32632		30.386	28.2842	7.18202
2.409	4.3365		30.387	28.3897	7.20879
2.41	4.34639		30.389	28.4967	7.23596
2.412	4.35635		30.391	28.6038	7.26317
2.414	4.36545		30.392	28.7104	7.29024
2.415	4.37403		30.394	28.8166	7.31721
2.417	4.38436		30.396	28.9227	7.34413
2.419	4.39521		30.397	29.0289	7.3711
2.42	4.4055		30.399	29.1363	7.39839
2.422	4.41568		30.4	29.2435	7.42559
2.424	4.42485		30.402	29.3508	7.45285
2.425	4.43456		30.404	29.4564	7.47967
2.427	4.44241		30.405	29.561	7.50623
2.429	4.45031		30.407	29.667	7.53314
2.43	4.46108		30.409	29.7736	7.5602
2.432	4.46952		30.41	29.88	7.58721
2.434	4.47782		30.412	29.9874	7.61451
2.435	4.48738		30.414	30.0939	7.64154
2.437	4.49588		30.415	30.2003	7.66855
2.438	4.50485		30.417	30.3081	7.69593
2.44	4.51299		30.419	30.4173	7.72366
2.442	4.52041		30.42	30.5255	7.75114
2.443	4.52803		30.422	30.6348	7.77888
2.445	4.53581		30.424	30.7444	7.80672
2.447	4.54345		30.425	30.8534	7.83439
2.448	4.55142		30.427	30.9643	7.86254
2.45	4.55982		30.429	31.0752	7.89072
2.452	4.56705		30.43	31.1863	7.91893
2.453	4.57405		30.432	31.2981	7.9473
2.455	4.58157		30.434	31.4102	7.97579
2.457	4.58834		30.435	31.5214	8.00401
2.458	4.59453		30.437	31.6334	8.03244
2.46	4.59896		30.439	31.7452	8.06085
2.462	4.60565		30.44	31.8568	8.08917
2.463	4.61387		30.442	31.9685	8.11753
2.465	4.61992		30.444	32.0793	8.14569
2.467	4.62572		30.445	32.1899	8.17377
2.468	4.63166		30.447	32.303	8.20249
2.47	4.63804		30.449	32.4165	8.23129
2.472	4.64469		30.45	32.5296	8.26002
2.473	4.65098		30.452	32.6441	8.28909
2.475	4.65793		30.454	32.7585	8.31814
2.477	4.66481		30.455	32.8728	8.34715
2.478	4.67114		30.457	32.988	8.37642
2.48	4.67678		30.459	33.104	8.40588
2.482	4.68264		30.46	33.2205	8.43546
2.483	4.68942		30.462	33.3381	8.46531
2.485	4.69515		30.463	33.4554	8.49511
2.487	4.699		30.465	33.573	8.52496
2.488	4.70352		30.467	33.6902	8.55472
2.49	4.71016		30.468	33.8073	8.58445
2.492	4.71809		30.47	33.9264	8.61469
2.493	4.72548		30.472	34.0461	8.64508
2.495	4.73153		30.473	34.1655	8.6754
2.496	4.73712		30.475	34.2864	8.7061
2.498	4.74301		30.477	34.4071	8.73676
2.5	4.74823		30.478	34.5274	8.76731
2.501	4.7522		30.48	34.6486	8.79809
2.503	4.7566		30.482	34.7698	8.82885
2.505	4.76171		30.483	34.8901	8.8594
2.506	4.76817		30.485	35.012	8.89036
2.508	4.77484		30.487	35.1348	8.92153
2.51	4.78104		30.488	35.257	8.95258
2.511	4.78762		30.49	35.3804	8.98391
2.513	4.79184		30.492	35.5039	9.01525
2.515	4.7968		30.493	35.6272	9.04657
2.516	4.80415		30.495	35.7508	9.07795
2.518	4.8103		30.497	35.8748	9.10945
2.52	4.81705		30.498	35.9986	9.14086
2.521	4.82319		30.5	36.1211	9.17198
2.523	4.82886		30.502	36.2432	9.20299
2.525	4.8354		30.503	36.3653	9.234
2.526	4.84135		30.505	36.4895	9.26552
2.528	4.84699		30.507	36.6133	9.29697
2.53	4.85223		30.508	36.7373	9.32846
2.531	4.85674		30.51	36.8621	9.36014
2.533	4.86057		30.512	36.9857	9.39153
2.535	4.86548		30.513	37.1073	9.4224
2.536	4.87201		30.515	37.2304	9.45366
2.538	4.8776		30.517	37.3565	9.48567
2.54	4.88109		30.518	37.4796	9.51695
2.541	4.88683		30.52	37.6033	9.54835
2.543	4.89155		30.521	37.7264	9.5796
2.545	4.89558		30.523	37.8519	9.61148
2.546	4.89967		30.525	37.9779	9.64347
2.548	4.90426		30.526	38.105	9.67573
2.55	4.90846		30.528	38.2322	9.70805
2.551	4.91095		30.53	38.359	9.74023
2.553	4.91424		30.531	38.4851	9.77226
2.555	4.91799		30.533	38.6115	9.80436
2.556	4.92183		30.535	38.7372	9.83628
2.558	4.92491		30.536	38.8623	9.86804
2.559	4.92769		30.538	38.9897	9.90038
2.561	4.9308		30.54	39.1165	9.93257
2.563	4.9327		30.541	39.2413	9.96428
2.564	4.93544		30.543	39.3671	9.99622
2.566	4.93827		30.545	39.4914	10.0278
2.568	4.94039		30.546	39.6144	10.059
2.569	4.94448		30.548	39.7362	10.0899
2.571	4.94791		30.55	39.859	10.1211
2.573	4.94973		30.551	39.9816	10.1523
2.574	4.95092		30.553	40.105	10.1836
2.576	4.95072		30.555	40.2285	10.215
2.578	4.95171		30.556	40.3509	10.246
2.579	4.95353		30.558	40.4728	10.277
2.581	4.95493		30.56	40.5951	10.308
2.583	4.95678		30.561	40.7174	10.3391
2.584	4.95885		30.563	40.8394	10.3701
2.586	4.96166		30.565	40.9612	10.401
2.588	4.96394		30.566	41.0854	10.4325
2.589	4.96554		30.568	41.2102	10.4642
2.591	4.96673		30.57	41.3346	10.4958
2.593	4.96712		30.571	41.4582	10.5272
2.594	4.9672		30.573	41.5817	10.5586
2.596	4.96957		30.575	41.7055	10.59
2.598	4.97182		30.576	41.8287	10.6213
2.599	4.97284		30.578	41.9518	10.6525
2.601	4.97479		30.58	42.0751	10.6838
2.603	4.97464		30.581	42.1982	10.7151
2.604	4.97487		30.583	42.3223	10.7466
2.606	4.97704		30.584	42.4457	10.778
2.608	4.97751		30.586	42.5695	10.8094
2.609	4.97738		30.588	42.6947	10.8412
2.611	4.97713		30.589	42.8183	10.8726
2.613	4.97773		30.591	42.9392	10.9033
2.614	4.97946		30.593	43.063	10.9347
2.616	4.9803		30.594	43.1856	10.9658
2.618	4.98101		30.596	43.3105	10.9975
2.619	4.98045		30.598	43.4333	11.0287
2.621	4.97839		30.599	43.5551	11.0597
2.622	4.98005		30.601	43.6809	11.0916
2.624	4.9781		30.603	43.8049	11.1231
2.626	4.97991		30.604	43.9281	11.1544
2.627	4.98118		30.606	44.0513	11.1856
2.629	4.98022		30.608	44.1742	11.2168
2.631	4.98118		30.609	44.2932	11.2471
2.632	4.98249		30.611	44.414	11.2777
2.634	4.98436		30.613	44.5354	11.3086
2.636	4.98614		30.614	44.6558	11.3391
2.637	4.98548		30.616	44.7778	11.3701
2.639	4.98621		30.618	44.9005	11.4013
2.641	4.98815		30.619	45.0233	11.4325
2.642	4.99027		30.621	45.1459	11.4636
2.644	4.99115		30.623	45.2688	11.4948
2.646	4.99177		30.624	45.3903	11.5257
2.647	4.99144		30.626	45.5134	11.5569
2.649	4.99123		30.628	45.6367	11.5882
2.651	4.99317		30.629	45.76	11.6195
2.652	4.99479		30.631	45.8843	11.6511
2.654	4.99832		30.633	46.0102	11.683
2.656	4.99986		30.634	46.1344	11.7146
2.657	4.99998		30.636	46.2598	11.7464
2.659	5.00244		30.638	46.3825	11.7776
2.661	5.00421		30.639	46.5058	11.8089
2.662	5.006		30.641	46.6292	11.8402
2.664	5.00848		30.642	46.752	11.8714
2.666	5.00978		30.644	46.8759	11.9029
2.667	5.01167		30.646	47.0002	11.9344
2.669	5.01331		30.647	47.1234	11.9657
2.671	5.01276		30.649	47.2459	11.9968
2.672	5.01262		30.651	47.3695	12.0282
2.674	5.01292		30.652	47.4906	12.059
2.676	5.01576		30.654	47.6137	12.0902
2.677	5.01764		30.656	47.7362	12.1213
2.679	5.01718		30.657	47.8569	12.152
2.681	5.0168		30.659	47.9779	12.1827
2.682	5.0162		30.661	48.1	12.2137
2.684	5.01548		30.662	48.2213	12.2445
2.685	5.01577		30.664	48.3423	12.2752
2.687	5.01623		30.666	48.463	12.3059
2.689	5.01585		30.667	48.5785	12.3352
2.69	5.01645		30.669	48.6984	12.3657
2.692	5.01778		30.671	48.8164	12.3956
2.694	5.01915		30.672	48.9334	12.4253
2.695	5.01944		30.674	49.0517	12.4554
2.697	5.0193		30.676	49.1691	12.4852
2.699	5.02059		30.677	49.2865	12.515
2.7	5.01875		30.679	49.404	12.5448
2.702	5.01851		30.681	49.5234	12.5751
2.704	5.01928		30.682	49.6417	12.6052
2.705	5.0199		30.684	49.7585	12.6348
2.707	5.02292		30.686	49.8767	12.6648
2.709	5.02244		30.687	49.9936	12.6945
2.71	5.02201		30.689	50.1108	12.7243
2.712	5.02392		30.691	50.2275	12.7539
2.714	5.02442		30.692	50.3445	12.7836
2.715	5.02376		30.694	50.4608	12.8132
2.717	5.02273		30.696	50.5766	12.8426
2.719	5.02258		30.697	50.6917	12.8718
2.72	5.02405		30.699	50.8064	12.9009
2.722	5.02576		30.7	50.9194	12.9296
2.724	5.0256		30.702	51.032	12.9582
2.725	5.02384		30.704	51.1429	12.9864
2.727	5.02298		30.705	51.2518	13.014
2.729	5.02342		30.707	51.3641	13.0425
2.73	5.02512		30.709	51.4752	13.0707
2.732	5.02723		30.71	51.5853	13.0987
2.734	5.02703		30.712	51.6951	13.1266
2.735	5.02651		30.714	51.8044	13.1543
2.737	5.02583		30.715	51.9129	13.1819
2.739	5.02565		30.717	52.0217	13.2095
2.74	5.02645		30.719	52.1296	13.2369
2.742	5.02686		30.72	52.2362	13.264
2.743	5.02728		30.722	52.3435	13.2912
2.745	5.02727		30.724	52.4517	13.3187
2.747	5.02739		30.725	52.559	13.3459
2.748	5.02749		30.727	52.6654	13.373
2.75	5.02742		30.729	52.7712	13.3998
2.752	5.02817		30.73	52.8769	13.4267
2.753	5.02851		30.732	52.9822	13.4534
2.755	5.02835		30.734	53.0869	13.48
2.757	5.0282		30.735	53.1917	13.5066
2.758	5.02836		30.737	53.2965	13.5332
2.76	5.02989		30.739	53.4014	13.5598
2.762	5.0309		30.74	53.5057	13.5863
2.763	5.03051		30.742	53.61	13.6128
2.765	5.03069		30.744	53.712	13.6387
2.767	5.03115		30.745	53.8122	13.6642
2.768	5.03142		30.747	53.9133	13.6898
2.77	5.03108		30.749	54.0152	13.7157
2.772	5.0321		30.75	54.1169	13.7415
2.773	5.03342		30.752	54.2189	13.7674
2.775	5.03388		30.754	54.3213	13.7934
2.777	5.03406		30.755	54.4231	13.8193
2.778	5.03443		30.757	54.5244	13.845
2.78	5.0347		30.759	54.6241	13.8703
2.782	5.03438		30.76	54.7224	13.8953
2.783	5.03619		30.762	54.8209	13.9203
2.785	5.03804		30.763	54.9177	13.9449
2.787	5.03813		30.765	55.0154	13.9697
2.788	5.03901		30.767	55.1134	13.9946
2.79	5.04		30.768	55.2098	14.0191
2.792	5.04069		30.77	55.3067	14.0436
2.793	5.04102		30.772	55.4035	14.0682
2.795	5.04082		30.773	55.4994	14.0926
2.797	5.04058		30.775	55.5957	14.117
2.798	5.04062		30.777	55.691	14.1412
2.8	5.04147		30.778	55.7859	14.1653
2.802	5.04225		30.78	55.8814	14.1896
2.803	5.04223		30.782	55.9764	14.2137
2.805	5.04224		30.783	56.0708	14.2377
2.806	5.04192		30.785	56.1661	14.2619
2.808	5.04119		30.787	56.262	14.2862
2.81	5.04129		30.788	56.3572	14.3104
2.811	5.04222		30.79	56.451	14.3342
2.813	5.04306		30.792	56.5436	14.3577
2.815	5.04197		30.793	56.6356	14.3811
2.816	5.04018		30.795	56.7282	14.4046
2.818	5.04014		30.797	56.8212	14.4282
2.82	5.04098		30.798	56.913	14.4515
2.821	5.04141		30.8	57.0034	14.4745
2.823	5.04131		30.802	57.0935	14.4974
2.825	5.04133		30.803	57.1831	14.5201
2.826	5.04081		30.805	57.2739	14.5432
2.828	5.04026		30.807	57.3639	14.566
2.83	5.04003		30.808	57.4521	14.5884
2.831	5.03965		30.81	57.5419	14.6112
2.833	5.03926		30.812	57.6308	14.6338
2.835	5.03776		30.813	57.7183	14.656
2.836	5.03706		30.815	57.8058	14.6782
2.838	5.03864		30.817	57.8931	14.7004
2.84	5.03827		30.818	57.9788	14.7222
2.841	5.03742		30.82	58.0646	14.7439
2.843	5.0359		30.821	58.1491	14.7654
2.845	5.0345		30.823	58.2322	14.7865
2.846	5.03578		30.825	58.317	14.808
2.848	5.03602		30.826	58.4011	14.8294
2.85	5.03594		30.828	58.4858	14.8509
2.851	5.03682		30.83	58.5707	14.8724
2.853	5.03778		30.831	58.6544	14.8937
2.855	5.03819		30.833	58.7374	14.9148
2.856	5.0369		30.835	58.819	14.9355
2.858	5.03723		30.836	58.9003	14.9561
2.86	5.03887		30.838	58.9834	14.9772
2.861	5.03761		30.84	59.0651	14.998
2.863	5.03747		30.841	59.1451	15.0183
2.865	5.03762		30.843	59.2268	15.039
2.866	5.03841		30.845	59.3067	15.0593
2.868	5.03869		30.846	59.387	15.0797
2.869	5.03892		30.848	59.4663	15.0999
2.871	5.03889		30.85	59.5436	15.1195
2.873	5.03879		30.851	59.6191	15.1387
2.874	5.03908		30.853	59.6946	15.1578
2.876	5.03991		30.855	59.7707	15.1772
2.878	5.0408		30.856	59.8454	15.1961
2.879	5.0409		30.858	59.9212	15.2154
2.881	5.04152		30.86	59.9964	15.2345
2.883	5.04287		30.861	60.0701	15.2532
2.884	5.04407		30.863	60.1432	15.2717
2.886	5.04514		30.865	60.2163	15.2903
2.888	5.04533		30.866	60.2867	15.3082
2.889	5.04423		30.868	60.3578	15.3262
2.891	5.04626		30.87	60.4278	15.344
2.893	5.04873		30.871	60.4962	15.3614
2.894	5.04806		30.873	60.5645	15.3787
2.896	5.04686		30.875	60.6347	15.3966
2.898	5.04696		30.876	60.7047	15.4143
2.899	5.04792		30.878	60.7739	15.4319
2.901	5.05029		30.88	60.8418	15.4492
2.903	5.05036		30.881	60.9087	15.4661
2.904	5.05021		30.883	60.9772	15.4835
2.906	5.05082		30.884	61.045	15.5007
2.908	5.05088		30.886	61.1125	15.5179
2.909	5.0517		30.888	61.1803	15.5351
2.911	5.05258		30.889	61.2452	15.5516
2.913	5.05393		30.891	61.3116	15.5684
2.914	5.05283		30.893	61.3767	15.585
2.916	5.05338		30.894	61.4411	15.6013
2.918	5.05443		30.896	61.5049	15.6175
2.919	5.05638		30.898	61.5688	15.6337
2.921	5.05622		30.899	61.6306	15.6494
2.923	5.0572		30.901	61.6912	15.6648
2.924	5.05744		30.903	61.7537	15.6807
2.926	5.05699		30.904	61.812	15.6955
2.928	5.05733		30.906	61.8716	15.7106
2.929	5.05699		30.908	61.9299	15.7254
2.931	5.05832		30.909	61.9886	15.7403
2.932	5.05866		30.911	62.046	15.7549
2.934	5.05689		30.913	62.1027	15.7693
2.936	5.05704		30.914	62.1588	15.7835
2.937	5.05612		30.916	62.2137	15.7975
2.939	5.05597		30.918	62.2683	15.8114
2.941	5.05526		30.919	62.3229	15.8252
2.942	5.05148		30.921	62.3751	15.8385
2.944	5.05223		30.923	62.428	15.8519
2.946	5.05146		30.924	62.4823	15.8657
2.947	5.05218		30.926	62.5347	15.879
2.949	5.05156		30.928	62.5879	15.8925
2.951	5.04973		30.929	62.6385	15.9054
2.952	5.0507		30.931	62.689	15.9182
2.954	5.0512		30.933	62.7395	15.931
2.956	5.0506		30.934	62.7881	15.9434
2.957	5.05035		30.936	62.8383	15.9561
2.959	5.05018		30.938	62.8866	15.9683
2.961	5.04985		30.939	62.9353	15.9807
2.962	5.05054		30.941	62.9816	15.9925
2.964	5.0511		30.942	63.0274	16.0041
2.966	5.0531		30.944	63.0742	16.016
2.967	5.05134		30.946	63.1201	16.0277
2.969	5.04961		30.947	63.1648	16.039
2.971	5.04933		30.949	63.2104	16.0506
2.972	5.04879		30.951	63.2539	16.0616
2.974	5.05065		30.952	63.2973	16.0727
2.976	5.05035		30.954	63.3399	16.0835
2.977	5.05091		30.956	63.3827	16.0943
2.979	5.05096		30.957	63.4224	16.1044
2.981	5.05109		30.959	63.4625	16.1146
2.982	5.05214		30.961	63.501	16.1244
2.984	5.05119		30.962	63.5392	16.1341
2.986	5.04948		30.964	63.5764	16.1435
2.987	5.04877		30.966	63.6132	16.1529
2.989	5.04815		30.967	63.6475	16.1616
2.991	5.04808		30.969	63.6829	16.1706
2.992	5.04714		30.971	63.7168	16.1792
2.994	5.04628		30.972	63.7499	16.1876
2.995	5.04504		30.974	63.782	16.1957
2.997	5.04578		30.976	63.8146	16.204
2.999	5.04554		30.977	63.8457	16.2119
3	5.04458		30.979	63.8778	16.22
3.002	5.04388		30.981	63.9075	16.2276
3.004	5.04373		30.982	63.9352	16.2346
3.005	5.04336		30.984	63.9645	16.2421
3.007	5.04356		30.986	63.9924	16.2492
3.009	5.04413		30.987	64.0209	16.2564
3.01	5.04525		30.989	64.0498	16.2637
3.012	5.04443		30.991	64.0781	16.2709
3.014	5.04444		30.992	64.1027	16.2772
3.015	5.04388		30.994	64.1293	16.2839
3.017	5.04501		30.996	64.1547	16.2904
3.019	5.0451		30.997	64.1777	16.2962
3.02	5.04657		30.999	64.2024	16.3025
3.022	5.04703		31.001	64.2263	16.3085
3.024	5.04839		31.002	64.2481	16.3141
3.025	5.0502		31.004	64.2698	16.3196
3.027	5.05274		31.005	64.2895	16.3246
3.029	5.05496		31.007	64.3079	16.3293
3.03	5.05442		31.009	64.3254	16.3337
3.032	5.05393		31.01	64.3416	16.3378
3.034	5.05444		31.012	64.3587	16.3422
3.035	5.05471		31.014	64.3754	16.3464
3.037	5.05454		31.015	64.3905	16.3502
3.039	5.05298		31.017	64.4063	16.3543
3.04	5.05155		31.019	64.4212	16.358
3.042	5.05123		31.02	64.4351	16.3616
3.044	5.0497		31.022	64.4489	16.3651
3.045	5.04973		31.024	64.4632	16.3687
3.047	5.04937		31.025	64.4751	16.3717
3.049	5.04685		31.027	64.4869	16.3747
3.05	5.04751		31.029	64.498	16.3775
3.052	5.04927		31.03	64.5084	16.3802
3.053	5.04945		31.032	64.5189	16.3829
3.055	5.04957		31.034	64.5296	16.3855
3.057	5.04788		31.035	64.5396	16.3881
3.058	5.0473		31.037	64.5496	16.3906
3.06	5.04687		31.039	64.5587	16.393
3.062	5.04733		31.04	64.5662	16.3949
3.063	5.04833		31.042	64.5743	16.3969
3.065	5.04902		31.044	64.5818	16.3988
3.067	5.05015		31.045	64.5869	16.4001
3.068	5.05136		31.047	64.5932	16.4017
3.07	5.05206		31.049	64.5995	16.4033
3.072	5.05322		31.05	64.6039	16.4044
3.073	5.05299		31.052	64.6072	16.4053
3.075	5.05193		31.054	64.6093	16.4058
3.077	5.05191		31.055	64.6116	16.4064
3.078	5.05123		31.057	64.6144	16.4071
3.08	5.05048		31.059	64.6153	16.4073
3.082	5.05056		31.06	64.6146	16.4072
3.083	5.05115		31.062	64.614	16.407
3.085	5.05078		31.063	64.6138	16.4069
3.087	5.04986		31.065	64.6154	16.4073
3.088	5.04896		31.067	64.6157	16.4074
3.09	5.04817		31.068	64.6145	16.4071
3.092	5.04661		31.07	64.6131	16.4068
3.093	5.04547		31.072	64.6097	16.4059
3.095	5.04608		31.073	64.6049	16.4047
3.097	5.04575		31.075	64.6019	16.4039
3.098	5.04611		31.077	64.5985	16.403
3.1	5.04698		31.078	64.5936	16.4018
3.102	5.04691		31.08	64.5903	16.401
3.103	5.04586		31.082	64.5866	16.4
3.105	5.04496		31.083	64.5803	16.3984
3.107	5.04415		31.085	64.5742	16.3969
3.108	5.0431		31.087	64.568	16.3953
3.11	5.04147		31.088	64.5608	16.3935
3.112	5.04015		31.09	64.5545	16.3919
3.113	5.04038		31.092	64.5476	16.3901
3.115	5.04053		31.093	64.5405	16.3883
3.116	5.04021		31.095	64.5342	16.3867
3.118	5.03945		31.097	64.5278	16.3851
3.12	5.03902		31.098	64.5198	16.3831
3.121	5.03985		31.1	64.5108	16.3808
3.123	5.04111		31.102	64.502	16.3786
3.125	5.04173		31.103	64.4934	16.3764
3.126	5.04325		31.105	64.4846	16.3741
3.128	5.04305		31.107	64.4754	16.3718
3.13	5.03996		31.108	64.4654	16.3692
3.131	5.03927		31.11	64.4563	16.3669
3.133	5.03885		31.112	64.4478	16.3648
3.135	5.03778		31.113	64.4385	16.3624
3.136	5.03692		31.115	64.4284	16.3599
3.138	5.03579		31.117	64.4173	16.357
3.14	5.0342		31.118	64.4049	16.3539
3.141	5.0332		31.12	64.3932	16.3509
3.143	5.03229		31.121	64.3819	16.348
3.145	5.03136		31.123	64.3715	16.3454
3.146	5.02962		31.125	64.3607	16.3427
3.148	5.0267		31.126	64.3477	16.3394
3.15	5.02372		31.128	64.3365	16.3365
3.151	5.02196		31.13	64.3259	16.3338
3.153	5.02032		31.131	64.3137	16.3307
3.155	5.01794		31.133	64.3029	16.328
3.156	5.01581		31.135	64.2937	16.3257
3.158	5.01542		31.136	64.284	16.3232
3.16	5.01492		31.138	64.273	16.3204
3.161	5.01461		31.14	64.26	16.3171
3.163	5.01437		31.141	64.2487	16.3142
3.165	5.01362		31.143	64.2389	16.3118
3.166	5.01143		31.145	64.2286	16.3091
3.168	5.01093		31.146	64.217	16.3062
3.17	5.01129		31.148	64.2048	16.3031
3.171	5.01181		31.15	64.1921	16.2999
3.173	5.01276		31.151	64.1802	16.2968
3.175	5.01405		31.153	64.1696	16.2942
3.176	5.01485		31.155	64.1603	16.2918
3.178	5.01349		31.156	64.1506	16.2893
3.179	5.01302		31.158	64.1402	16.2867
3.181	5.01403		31.16	64.1296	16.284
3.183	5.01188		31.161	64.1187	16.2812
3.184	5.01051		31.163	64.1077	16.2784
3.186	5.00869		31.165	64.0967	16.2756
3.188	5.00826		31.166	64.0861	16.2729
3.189	5.00795		31.168	64.0765	16.2705
3.191	5.00683		31.17	64.0663	16.2679
3.193	5.00597		31.171	64.0567	16.2655
3.194	5.0053		31.173	64.0476	16.2632
3.196	5.00446		31.175	64.0396	16.2611
3.198	5.00365		31.176	64.0294	16.2586
3.199	5.0036		31.178	64.0193	16.256
3.201	5.00335		31.18	64.0096	16.2535
3.203	5.00276		31.181	63.9983	16.2507
3.204	5.00311		31.183	63.9891	16.2483
3.206	5.0028		31.184	63.9795	16.2459
3.208	5.00113		31.186	63.9688	16.2432
3.209	4.99956		31.188	63.9594	16.2408
3.211	4.99817		31.189	63.9484	16.238
3.213	5.00067		31.191	63.9387	16.2355
3.214	5.00105		31.193	63.9298	16.2333
3.216	4.99948		31.194	63.9189	16.2305
3.218	4.99845		31.196	63.9081	16.2277
3.219	4.99712		31.198	63.8968	16.2249
3.221	4.99598		31.199	63.8864	16.2222
3.223	4.99698		31.201	63.8773	16.2199
3.224	4.99592		31.203	63.8679	16.2175
3.226	4.99366		31.204	63.8563	16.2146
3.228	4.99303		31.206	63.846	16.212
3.229	4.99257		31.208	63.835	16.2092
3.231	4.99203		31.209	63.8242	16.2064
3.233	4.99311		31.211	63.8144	16.2039
3.234	4.99327		31.213	63.8042	16.2014
3.236	4.99127		31.214	63.7929	16.1985
3.238	4.98971		31.216	63.7807	16.1954
3.239	4.98934		31.218	63.7677	16.1921
3.241	4.98946		31.219	63.7556	16.189
3.242	4.99123		31.221	63.7436	16.186
3.244	4.98947		31.223	63.7346	16.1837
3.246	4.98981		31.224	63.7217	16.1804
3.247	4.99002		31.226	63.709	16.1772
3.249	4.99104		31.228	63.6953	16.1737
3.251	4.99066		31.229	63.6813	16.1701
3.252	4.99045		31.231	63.6673	16.1666
3.254	4.99082		31.233	63.655	16.1635
3.256	4.99045		31.234	63.6382	16.1592
3.257	4.99022		31.236	63.6229	16.1553
3.259	4.98965		31.238	63.6047	16.1507
3.261	4.99025		31.239	63.5857	16.1459
3.262	4.99196		31.241	63.5703	16.142
3.264	4.98825		31.242	63.5528	16.1375
3.266	4.99003		31.244	63.534	16.1327
3.267	4.98925		31.246	63.5166	16.1283
3.269	4.99135		31.247	63.4965	16.1232
3.271	4.99134		31.249	63.4766	16.1182
3.272	4.98888		31.251	63.456	16.1129
3.274	4.99006		31.252	63.4351	16.1076
3.276	4.98962		31.254	63.4148	16.1025
3.277	4.98934		31.256	63.3927	16.0969
3.279	4.98836		31.257	63.3686	16.0907
3.281	4.98856		31.259	63.345	16.0848
3.282	4.9878		31.261	63.3222	16.079
3.284	4.98584		31.262	63.2978	16.0728
3.286	4.98661		31.264	63.2733	16.0666
3.287	4.98676		31.266	63.249	16.0604
3.289	4.98496		31.267	63.2227	16.0537
3.291	4.98604		31.269	63.1974	16.0473
3.292	4.98577		31.271	63.1713	16.0407
3.294	4.98627		31.272	63.144	16.0337
3.296	4.98605		31.274	63.1162	16.0267
3.297	4.98533		31.276	63.0871	16.0193
3.299	4.98609		31.277	63.0574	16.0117
3.3	4.9864		31.279	63.0284	16.0044
3.302	4.98724		31.281	63.0001	15.9972
3.304	4.98761		31.282	62.97	15.9895
3.305	4.98783		31.284	62.9371	15.9812
3.307	4.98782		31.286	62.9046	15.9729
3.309	4.9892		31.287	62.8718	15.9646
[truncated: 27,502 more rows]

## Sheet: Fig5D
Chrom.1			mL	mAU offset	Conc		Fraction	mL	Zn ppb	Zn offset	Zn uM
UV			27.999	0.452147	0.114811		27	29.47	-7	2	0.169947
ml	mAU		28	0.45165	0.114684		28	29.97	-2	7	0.594813			28	-14.7
0	0		28.002	0.451676	0.114691		29	30.47	9	18	1.52952			38	-21.13
0.002	0.0032068		28.003	0.450649	0.11443		30	30.97	11	20	1.69947
0.003	-0.0211171		28.005	0.450625	0.114424		31	31.47	3	12	1.01968
0.005	-0.191022		28.007	0.450661	0.114433		32	31.97	-3	6	0.50984
0.007	-0.381189		28.008	0.449284	0.114084		33	32.47	-8	1	0.0849733
0.008	-0.561979		28.01	0.44772	0.113686		34	32.97	-9	0	0	Zn:Protein
0.01	0.0840288		28.012	0.446866	0.11347		Blank		-11	-2	-0.169947
0.012	0.148232		28.013	0.445579	0.113143		ApoAztC		-8	1	0.19119	0.0076476
0.013	0.129478		28.015	0.444615	0.112898
0.015	0.00125608		28.017	0.444201	0.112793
0.017	-0.200766		28.018	0.443764	0.112682
0.018	-0.406077		28.02	0.4437	0.112666					9	0.76476	0.0076476
0.02	-0.606588		28.022	0.443586	0.112637					9	0.76476	0.06
0.022	-0.800712		28.023	0.442939	0.112472
0.023	-0.995974		28.025	0.442385	0.112332
0.025	-1.19143		28.027	0.441581	0.112128
0.027	-1.38954		28.028	0.441124	0.112012
0.028	-1.58665		28.03	0.44237	0.112328
0.03	-1.7849		28.032	0.442956	0.112477
0.032	-1.98598		28.033	0.441929	0.112216
0.033	-2.18118		28.035	0.442225	0.112291
0.035	-2.37349		28.037	0.443031	0.112496
0.036	-2.56685		28.038	0.443334	0.112573
0.038	-2.76363		28.04	0.44455	0.112882
0.04	-2.96452		28.042	0.444386	0.11284
0.041	-3.1675		28.043	0.443759	0.112681
0.043	-3.37486		28.045	0.443915	0.11272
0.045	-3.5867		28.047	0.442671	0.112404
0.046	-3.79914		28.048	0.441074	0.111999
0.048	-4.01282		28.05	0.44167	0.11215
0.05	-4.22794		28.052	0.442906	0.112464
0.051	-4.44261		28.053	0.443679	0.11266
0.053	-4.65043		28.055	0.444695	0.112918
0.055	-4.85569		28.057	0.445231	0.113054
0.056	-5.07111		28.058	0.445124	0.113027
0.058	-5.29619		28.06	0.4458	0.113199
0.06	-5.52513		28.062	0.446996	0.113503
0.061	-5.75557		28.063	0.448079	0.113778
0.063	-5.98241		28.065	0.449065	0.114028
0.065	-6.20563		28.067	0.448801	0.113961
0.066	-6.43004		28.068	0.448284	0.11383
0.068	-6.65877		28.07	0.44822	0.113813
0.07	-6.88769		28.072	0.447876	0.113726
0.071	-7.11687		28.073	0.447039	0.113514
0.073	-7.34459		28.075	0.446665	0.113419
0.075	-7.57144		28.076	0.445398	0.113097
0.076	-7.79853		28.078	0.444544	0.11288
0.078	-8.02464		28.08	0.44414	0.112777
0.08	-8.24553		28.081	0.442353	0.112324
0.081	-8.44382		28.083	0.441129	0.112013
0.083	-8.60171		28.085	0.439975	0.11172
0.085	-8.73571		28.086	0.437718	0.111147
0.086	-8.86051		28.088	0.436894	0.110937
0.088	-8.98362		28.09	0.43612	0.110741
0.09	-9.10839		28.091	0.435453	0.110572
0.091	-9.23327		28.093	0.435939	0.110695
0.093	-9.35731		28.095	0.435875	0.110679
0.095	-9.47922		28.096	0.435288	0.11053
0.096	-9.59689		28.098	0.435204	0.110508
0.098	-9.71094		28.1	0.43495	0.110444
0.1	-9.82314		28.101	0.433953	0.110191
0.101	-9.93138		28.103	0.434459	0.110319
0.103	-10.0369		28.105	0.435605	0.11061
0.104	-10.1405		28.106	0.435078	0.110476
0.106	-10.2395		28.108	0.434354	0.110293
0.108	-10.3319		28.11	0.43429	0.110276
0.109	-10.422		28.111	0.433073	0.109967
0.111	-10.5137		28.113	0.432409	0.109799
0.113	-10.6059		28.115	0.432205	0.109747
0.114	-10.6962		28.116	0.431208	0.109494
0.116	-10.7822		28.118	0.430004	0.109188
0.118	-10.8635		28.12	0.42911	0.108961
0.119	-10.9405		28.121	0.428623	0.108837
0.121	-11.0144		28.123	0.429179	0.108978
0.123	-11.0855		28.125	0.429475	0.109054
0.124	-11.1496		28.126	0.428848	0.108894
0.126	-11.209		28.128	0.427254	0.10849
0.128	-11.2668		28.13	0.42755	0.108565
0.129	-11.3221		28.131	0.427693	0.108601
0.131	-11.3737		28.133	0.427469	0.108544
0.133	-11.4221		28.135	0.427765	0.108619
0.134	-11.4687		28.136	0.427128	0.108458
0.136	-11.5124		28.138	0.426644	0.108335
0.138	-11.5531		28.14	0.42656	0.108313
0.139	-11.5849		28.141	0.425023	0.107923
0.141	-11.6059		28.143	0.425399	0.108019
0.143	-11.6223		28.145	0.425075	0.107936
0.144	-11.6387		28.146	0.423518	0.107541
0.146	-11.659		28.148	0.423254	0.107474
0.148	-11.6811		28.15	0.42261	0.10731
0.149	-11.6997		28.151	0.421063	0.106918
0.151	-11.7132		28.153	0.420179	0.106693
0.153	-11.7253		28.154	0.419502	0.106521
0.154	-6.04396		28.156	0.419368	0.106487
0.156	-0.00642604		28.158	0.420174	0.106692
0.158	-0.0185707		28.159	0.418377	0.106236
0.159	-0.0287301		28.161	0.418433	0.10625
0.161	-0.0378452		28.163	0.418349	0.106228
0.163	-0.0479532		28.164	0.418332	0.106224
0.164	-0.0588931		28.166	0.418868	0.10636
0.166	-0.0688725		28.168	0.419764	0.106588
0.168	-0.0796977		28.169	0.421467	0.10702
0.169	-0.0905002		28.171	0.423183	0.107456
0.171	-0.0993725		28.173	0.424359	0.107755
0.172	-0.107607		28.174	0.424052	0.107677
0.174	-0.11663		28.176	0.424478	0.107785
0.176	-0.124388		28.178	0.425294	0.107992
0.177	-0.131376		28.179	0.425147	0.107955
0.179	-0.138665		28.181	0.427363	0.108517
0.181	-0.145015		28.183	0.429079	0.108953
0.182	-0.151674		28.184	0.428122	0.10871
0.184	-0.15782		28.186	0.427548	0.108564
0.186	-0.1638		28.188	0.425574	0.108063
0.187	-0.171323		28.189	0.423777	0.107607
0.189	-0.178615		28.191	0.423913	0.107641
0.191	-0.186786		28.193	0.424219	0.107719
0.192	-0.197103		28.194	0.424012	0.107666
0.194	-0.205403		28.196	0.425138	0.107952
0.196	-0.211643		28.198	0.425184	0.107964
0.197	-0.217723		28.199	0.423727	0.107594
0.199	-0.224908		28.201	0.423993	0.107662
0.201	-0.233426		28.203	0.424149	0.107701
0.202	-0.241829		28.204	0.422972	0.107402
0.204	-0.249355		28.206	0.422588	0.107305
0.206	-0.255796		28.208	0.420934	0.106885
0.207	-0.262468		28.209	0.420907	0.106878
0.209	-0.270891		28.211	0.422153	0.107194
0.211	-0.276782		28.213	0.423449	0.107523
0.212	-0.281007		28.214	0.423432	0.107519
0.214	-0.283945		28.216	0.425188	0.107965
0.216	-0.285835		28.218	0.425194	0.107967
0.217	-0.286197		28.219	0.422967	0.107401
0.219	-0.290445		28.221	0.424653	0.107829
0.221	-0.294724		28.223	0.424179	0.107709
0.222	-0.298683		28.224	0.425832	0.108129
0.224	-0.302541		28.226	0.425998	0.108171
0.226	-0.305547		28.228	0.427044	0.108436
0.227	-0.310304		28.229	0.427117	0.108455
0.229	-0.313368		28.231	0.428023	0.108685
0.231	-0.314616		28.232	0.428416	0.108785
0.232	-0.316266		28.234	0.430682	0.10936
0.234	-0.319638		28.236	0.431168	0.109484
0.236	-0.322374		28.237	0.430091	0.10921
0.237	-0.324476		28.239	0.431047	0.109453
0.239	-0.327188		28.241	0.432393	0.109795
0.24	-0.329612		28.242	0.434056	0.110217
0.242	-0.332887		28.244	0.434112	0.110231
0.244	-0.337026		28.246	0.434798	0.110405
0.245	-0.342063		28.247	0.433721	0.110132
0.247	-0.346207		28.249	0.435127	0.110489
0.249	-0.350245		28.251	0.434753	0.110394
0.25	-0.352352		28.252	0.433666	0.110118
0.252	-0.354214		28.254	0.433872	0.11017
0.254	-0.357353		28.256	0.433118	0.109979
0.255	-0.36115		28.257	0.431981	0.10969
0.257	-0.363175		28.259	0.432127	0.109727
0.259	-0.364976		28.261	0.432903	0.109924
0.26	-0.367807		28.262	0.432266	0.109762
0.262	-0.371459		28.264	0.430512	0.109317
0.264	-0.374913		28.266	0.429148	0.108971
0.265	-0.376135		28.267	0.428591	0.108829
0.267	-0.379753		28.269	0.428297	0.108755
0.269	-0.383502		28.271	0.428163	0.10872
0.27	-0.383865		28.272	0.427276	0.108495
0.272	-0.387473		28.274	0.427312	0.108504
0.274	-0.391677		28.276	0.427558	0.108567
0.275	-0.394438		28.277	0.426491	0.108296
0.277	-0.394686		28.279	0.426357	0.108262
0.279	-0.393668		28.281	0.425903	0.108147
0.28	-0.394495		28.282	0.425126	0.107949
0.282	-0.39569		28.284	0.424972	0.10791
0.284	-0.396868		28.286	0.425628	0.108077
0.285	-0.397831		28.287	0.425841	0.108131
0.287	-0.398499		28.289	0.425307	0.107995
0.289	-0.397901		28.291	0.426093	0.108195
0.29	-0.396891		28.292	0.425916	0.10815
0.292	-0.39823		28.294	0.427202	0.108476
0.294	-0.396851		28.296	0.426588	0.108321
0.295	-0.397108		28.297	0.425381	0.108014
0.297	-0.397742		28.299	0.425387	0.108016
0.299	-0.400191		28.301	0.424903	0.107893
0.3	-0.405919		28.302	0.425166	0.107959
0.302	-0.407258		28.304	0.424202	0.107715
0.304	-0.407415		28.305	0.424095	0.107688
0.305	-0.407819		28.307	0.423571	0.107554
0.307	-0.409685		28.309	0.423517	0.107541
0.309	-0.413591		28.31	0.42306	0.107425
0.31	-0.416324		28.312	0.423066	0.107426
0.312	-0.417408		28.314	0.423332	0.107494
0.313	-0.417778		28.315	0.422655	0.107322
0.315	-0.420197		28.317	0.421931	0.107138
0.317	-0.422221		28.319	0.422187	0.107203
0.318	-0.42443		28.32	0.42215	0.107194
0.32	-0.427047		28.322	0.422736	0.107342
0.322	-0.427518		28.324	0.422682	0.107329
0.323	-0.422271		28.325	0.422245	0.107218
0.325	-0.420941		28.327	0.423501	0.107537
0.327	-0.420067		28.329	0.423817	0.107617
0.328	-0.421162		28.33	0.42206	0.107171
0.33	-0.419017		28.332	0.420696	0.106824
0.332	-0.413843		28.334	0.420952	0.106889
0.333	-0.412833		28.335	0.418915	0.106372
0.335	-0.410929		28.337	0.417381	0.105983
0.337	-0.410615		28.339	0.416777	0.105829
0.338	-0.408951		28.34	0.41635	0.105721
0.34	-0.408718		28.342	0.416336	0.105717
0.342	-0.408155		28.344	0.415262	0.105445
0.343	-0.406461		28.345	0.412675	0.104788
0.345	-0.405774		28.347	0.411561	0.104505
0.347	-0.405263		28.349	0.411547	0.104501
0.348	-0.40529		28.35	0.41099	0.10436
0.35	-0.405024		28.352	0.411126	0.104394
0.352	-0.403273		28.354	0.411802	0.104566
0.353	-0.405079		28.355	0.411565	0.104506
0.355	-0.401666		28.357	0.411481	0.104485
0.357	-0.398464		28.359	0.411517	0.104494
0.358	-0.396926		28.36	0.41108	0.104383
0.36	-0.395562		28.362	0.411406	0.104465
0.362	-0.396226		28.364	0.410762	0.104302
0.363	-0.396908		28.365	0.410545	0.104247
0.365	-0.396521		28.367	0.411381	0.104459
0.367	-0.395438		28.369	0.411927	0.104598
0.368	-0.394815		28.37	0.41114	0.104398
0.37	-0.393913		28.372	0.411286	0.104435
0.372	-0.393806		28.374	0.412142	0.104652
0.373	-0.39497		28.375	0.411645	0.104526
0.375	-0.394763		28.377	0.410361	0.1042
0.377	-0.392825		28.379	0.409157	0.103894
0.378	-0.392885		28.38	0.40829	0.103674
0.38	-0.393728		28.382	0.407586	0.103496
0.381	-0.394985		28.383	0.405759	0.103032
0.383	-0.394733		28.385	0.405475	0.102959
0.385	-0.391604		28.387	0.406661	0.103261
0.386	-0.390932		28.388	0.406254	0.103157
0.388	-0.389724		28.39	0.40443	0.102694
0.39	-0.3885		28.392	0.402596	0.102228
0.391	-0.387639		28.393	0.400589	0.101719
0.393	-0.385782		28.395	0.399325	0.101398
0.395	-0.383879		28.397	0.398571	0.101206
0.396	-0.38254		28.398	0.398084	0.101083
0.398	-0.380455		28.4	0.39864	0.101224
0.4	-0.377941		28.402	0.398866	0.101281
0.401	-0.376668		28.403	0.398259	0.101127
0.403	-0.375323		28.405	0.397525	0.100941
0.405	-0.374499		28.407	0.395921	0.100533
0.406	-0.378142		28.408	0.394134	0.10008
0.408	-0.380173		28.41	0.39259	0.0996877
0.41	-0.379539		28.412	0.390776	0.0992271
0.411	-0.377777		28.413	0.389509	0.0989053
0.413	-0.376624		28.415	0.389165	0.098818
0.415	-0.378006		28.417	0.387921	0.0985021
0.416	-0.379236		28.418	0.386844	0.0982286
0.418	-0.379431		28.42	0.38691	0.0982454
0.42	-0.379646		28.422	0.386036	0.0980235
0.421	-0.379071		28.423	0.384539	0.0976433
0.423	-0.377692		28.425	0.383515	0.0973833
0.425	-0.377275		28.427	0.382591	0.0971487
0.426	-0.377878		28.428	0.381864	0.0969641
0.428	-0.375978		28.43	0.38187	0.0969656
0.43	-0.370742		28.432	0.380276	0.0965609
0.431	-0.366989		28.433	0.378859	0.0962011
0.433	-0.365231		28.435	0.378585	0.0961315
0.435	-0.364876		28.437	0.377931	0.0959654
0.436	-0.364195		28.438	0.377104	0.0957554
0.438	-0.362558		28.44	0.37716	0.0957696
0.44	-0.359834		28.442	0.376516	0.0956061
0.441	-0.356466		28.443	0.374869	0.0951879
0.443	-0.353673		28.445	0.374435	0.0950777
0.445	-0.351735		28.447	0.374101	0.0949929
0.446	-0.349673		28.448	0.374214	0.0950216
0.448	-0.346404		28.45	0.37384	0.0949266
0.449	-0.343429		28.452	0.373056	0.0947275
0.451	-0.341579		28.453	0.371099	0.0942306
0.453	-0.340424		28.455	0.371675	0.0943769
0.454	-0.339542		28.456	0.371228	0.0942634
0.456	-0.338275		28.458	0.371274	0.094275
0.458	-0.335573		28.46	0.37233	0.0945432
0.459	-0.335513		28.461	0.372633	0.0946201
0.461	-0.337479		28.463	0.372499	0.0945861
0.463	-0.339041		28.465	0.373155	0.0947527
0.464	-0.338527		28.466	0.373858	0.0949312
0.466	-0.337092		28.468	0.375154	0.0952603
0.468	-0.338979		28.47	0.37404	0.0949774
0.469	-0.340253		28.471	0.371943	0.0944449
0.471	-0.339152		28.473	0.372229	0.0945175
0.473	-0.337896		28.475	0.373345	0.0948009
0.474	-0.336206		28.476	0.372888	0.0946849
0.476	-0.335576		28.478	0.373394	0.0948134
0.478	-0.335528		28.48	0.37306	0.0947286
0.479	-0.334872		28.481	0.371053	0.0942189
0.481	-0.334115		28.483	0.369859	0.0939157
0.483	-0.331503		28.485	0.369105	0.0937243
0.484	-0.328215		28.486	0.368118	0.0934737
0.486	-0.326986		28.488	0.367034	0.0931984
0.488	-0.326684		28.49	0.3659	0.0929105
0.489	-0.326211		28.491	0.363283	0.0922459
0.491	-0.324647		28.493	0.362369	0.0920139
0.493	-0.322031		28.495	0.363135	0.0922084
0.494	-0.319646		28.496	0.362138	0.0919552
0.496	-0.318197		28.498	0.362454	0.0920354
0.498	-0.317147		28.5	0.36235	0.092009
0.499	-0.315043		28.501	0.361093	0.0916899
0.501	-0.312297		28.503	0.360449	0.0915263
0.503	-0.309048		28.505	0.360725	0.0915964
0.504	-0.306711		28.506	0.360788	0.0916124
0.506	-0.305929		28.508	0.361394	0.0917663
0.508	-0.304489		28.51	0.36263	0.0920801
0.509	-0.30234		28.511	0.363153	0.0922129
0.511	-0.300993		28.513	0.362319	0.0920012
0.513	-0.303491		28.515	0.362385	0.0920179
0.514	-0.306996		28.516	0.363128	0.0922066
0.516	-0.307746		28.518	0.362534	0.0920558
0.517	-0.307656		28.52	0.36355	0.0923137
0.519	-0.307099		28.521	0.362233	0.0919793
0.521	-0.307699		28.523	0.362539	0.092057
0.522	-0.309782		28.525	0.362435	0.0920306
0.524	-0.311379		28.526	0.362158	0.0919603
0.526	-0.313026		28.528	0.361984	0.0919161
0.527	-0.314727		28.53	0.36287	0.0921411
0.529	-0.315272		28.531	0.359953	0.0914004
0.531	-0.316728		28.533	0.358789	0.0911048
0.532	-0.318938		28.534	0.359082	0.0911792
0.534	-0.319945		28.536	0.359878	0.0913813
0.536	-0.31962		28.538	0.360374	0.0915073
0.537	-0.317685		28.539	0.358537	0.0910408
0.539	-0.315701		28.541	0.357953	0.0908925
0.541	-0.316836		28.543	0.356809	0.0906021
0.542	-0.318627		28.544	0.356062	0.0904124
0.544	-0.31755		28.546	0.356798	0.0905993
0.546	-0.312813		28.548	0.355944	0.0903824
0.547	-0.307892		28.549	0.354957	0.0901318
0.549	-0.305562		28.551	0.354583	0.0900368
0.551	-0.30318		28.553	0.355499	0.0902694
0.552	-0.299377		28.554	0.354322	0.0899705
0.554	-0.296743		28.556	0.355148	0.0901803
0.556	-0.294898		28.558	0.355574	0.0902885
0.557	-0.29463		28.559	0.355877	0.0903654
0.559	-0.294862		28.561	0.354913	0.0901206
0.561	-0.293317		28.563	0.356029	0.090404
0.562	-0.292359		28.564	0.355452	0.0902575
0.564	-0.292218		28.566	0.355348	0.0902311
0.566	-0.294362		28.568	0.356694	0.0905729
0.567	-0.297083		28.569	0.356137	0.0904314
0.569	-0.29726		28.571	0.357303	0.0907275
0.571	-0.297606		28.573	0.358369	0.0909982
0.572	-0.297502		28.574	0.357942	0.0908897
0.574	-0.298148		28.576	0.358768	0.0910995
0.576	-0.300801		28.578	0.359374	0.0912534
0.577	-0.302267		28.579	0.359467	0.091277
0.579	-0.303257		28.581	0.361023	0.0916721
0.581	-0.302669		28.583	0.362779	0.092118
0.582	-0.302255		28.584	0.363762	0.0923676
0.584	-0.303302		28.586	0.365778	0.0928795
0.585	-0.303609		28.588	0.368054	0.0934574
0.587	-0.303202		28.589	0.368157	0.0934836
0.589	-0.301652		28.591	0.368383	0.093541
0.59	-0.299219		28.593	0.368639	0.093606
0.592	-0.29811		28.594	0.368272	0.0935128
0.594	-0.30051		28.596	0.369568	0.0938419
0.595	-0.302167		28.598	0.372804	0.0946636
0.597	-0.301675		28.599	0.373557	0.0948548
0.599	-0.300509		28.601	0.375203	0.0952727
0.6	-0.297946		28.603	0.374659	0.0951346
0.602	-0.296804		28.604	0.375012	0.0952242
0.604	-0.295062		28.606	0.376198	0.0955254
0.605	-0.293348		28.608	0.379974	0.0964842
0.607	-0.292549		28.609	0.380437	0.0966017
0.609	-0.29165		28.611	0.381303	0.0968216
0.61	-0.290313		28.612	0.380906	0.0967208
0.612	-0.288243		28.614	0.382992	0.0972505
0.614	-0.287197		28.616	0.384648	0.097671
0.615	-0.28489		28.617	0.384161	0.0975474
0.617	-0.282297		28.619	0.384967	0.097752
0.619	-0.279829		28.621	0.384343	0.0975936
0.62	-0.279239		28.622	0.385596	0.0979117
0.622	-0.280417		28.624	0.386932	0.098251
0.624	-0.279379		28.626	0.387368	0.0983617
0.625	-0.276318		28.627	0.387341	0.0983548
0.627	-0.274972		28.629	0.389007	0.0987779
0.629	-0.276032		28.631	0.389573	0.0989216
0.63	-0.277419		28.632	0.389596	0.0989274
0.632	-0.2794		28.634	0.389412	0.0988807
0.634	-0.280879		28.636	0.389208	0.0988289
0.635	-0.282476		28.637	0.389211	0.0988297
0.637	-0.285147		28.639	0.390107	0.0990572
0.639	-0.286988		28.641	0.390823	0.099239
0.64	-0.288228		28.642	0.390246	0.0990925
0.642	-0.286502		28.644	0.392012	0.0995409
0.644	-0.28505		28.646	0.392458	0.0996542
0.645	-0.282324		28.647	0.393831	0.100003
0.647	-0.282484		28.649	0.395357	0.10039
0.649	-0.283143		28.651	0.394793	0.100247
0.65	-0.283275		28.652	0.394026	0.100052
0.652	-0.283243		28.654	0.394332	0.10013
0.653	-0.279647		28.656	0.395438	0.100411
0.655	-0.278648		28.657	0.396611	0.100709
0.657	-0.277457		28.659	0.398807	0.101266
0.658	-0.275688		28.661	0.399203	0.101367
0.66	-0.274481		28.662	0.399816	0.101523
0.662	-0.272268		28.664	0.400542	0.101707
0.663	-0.271794		28.666	0.401288	0.101896
0.665	-0.271559		28.667	0.401281	0.101895
0.667	-0.271562		28.669	0.402367	0.10217
0.668	-0.272599		28.671	0.403283	0.102403
0.67	-0.27327		28.672	0.404456	0.102701
0.672	-0.274825		28.674	0.407022	0.103352
0.673	-0.276799		28.676	0.409468	0.103973
0.675	-0.27707		28.677	0.410511	0.104238
0.677	-0.274292		28.679	0.411807	0.104567
0.678	-0.271175		28.681	0.411393	0.104462
0.68	-0.272435		28.682	0.409006	0.103856
0.682	-0.274836		28.684	0.408262	0.103667
0.683	-0.277762		28.685	0.407175	0.103391
0.685	-0.278582		28.687	0.407061	0.103362
0.687	-0.278262		28.689	0.406857	0.10331
0.688	-0.278578		28.69	0.40331	0.10241
0.69	-0.27744		28.692	0.402296	0.102152
0.692	-0.275635		28.694	0.401902	0.102052
0.693	-0.27411		28.695	0.401165	0.101865
0.695	-0.275585		28.697	0.401961	0.102067
0.697	-0.274168		28.699	0.402487	0.102201
0.698	-0.272178		28.7	0.40282	0.102285
0.7	-0.272831		28.702	0.402836	0.102289
0.702	-0.275049		28.704	0.403142	0.102367
0.703	-0.278036		28.705	0.402265	0.102144
0.705	-0.279639		28.707	0.401581	0.101971
0.707	-0.278612		28.709	0.402317	0.102158
0.708	-0.278865		28.71	0.40321	0.102384
0.71	-0.278212		28.712	0.403506	0.102459
0.712	-0.277176		28.714	0.403742	0.102519
0.713	-0.276769		28.715	0.403655	0.102497
0.715	-0.274609		28.717	0.404441	0.102697
0.717	-0.271954		28.719	0.405527	0.102973
0.718	-0.268506		28.72	0.4058	0.103042
0.72	-0.266043		28.722	0.407156	0.103386
0.721	-0.264865		28.724	0.408272	0.10367
0.723	-0.262199		28.725	0.408425	0.103709
0.725	-0.260656		28.727	0.408451	0.103715
0.726	-0.260932		28.729	0.408537	0.103737
0.728	-0.262549		28.73	0.40848	0.103723
0.73	-0.263299		28.732	0.409856	0.104072
0.731	-0.259549		28.734	0.411582	0.10451
0.733	-0.258432		28.735	0.412265	0.104684
0.735	-0.258516		28.737	0.414211	0.105178
0.736	-0.26027		28.739	0.415357	0.105469
0.738	-0.260669		28.74	0.4153	0.105454
0.74	-0.261108		28.742	0.415846	0.105593
0.741	-0.261503		28.744	0.416622	0.10579
0.743	-0.26259		28.745	0.417085	0.105908
0.745	-0.263667		28.747	0.417471	0.106006
0.746	-0.263885		28.749	0.418407	0.106243
0.748	-0.264666		28.75	0.41978	0.106592
0.75	-0.26402		28.752	0.421266	0.106969
0.751	-0.260249		28.754	0.422842	0.107369
0.753	-0.258105		28.755	0.422885	0.10738
0.755	-0.256704		28.757	0.422151	0.107194
0.756	-0.256182		28.759	0.421697	0.107079
0.758	-0.254251		28.76	0.42078	0.106846
0.76	-0.252501		28.762	0.421446	0.107015
0.761	-0.251452		28.763	0.422599	0.107308
0.763	-0.248655		28.765	0.425805	0.108122
0.765	-0.244918		28.767	0.429461	0.10905
0.766	-0.241806		28.768	0.432424	0.109802
0.768	-0.239453		28.77	0.43588	0.11068
0.77	-0.23807		28.772	0.437816	0.111172
0.771	-0.237256		28.773	0.438619	0.111376
0.773	-0.237197		28.775	0.440235	0.111786
0.775	-0.236586		28.777	0.441431	0.11209
0.776	-0.236253		28.778	0.441754	0.112172
0.778	-0.235043		28.78	0.4416	0.112132
0.78	-0.234682		28.782	0.440766	0.111921
0.781	-0.237415		28.783	0.439299	0.111548
0.783	-0.240463		28.785	0.439035	0.111481
0.785	-0.241034		28.787	0.439081	0.111493
0.786	-0.239696		28.788	0.437604	0.111118
0.788	-0.238069		28.79	0.43765	0.111129
0.79	-0.238724		28.792	0.437926	0.1112
0.791	-0.239841		28.793	0.436479	0.110832
0.793	-0.239938		28.795	0.436655	0.110877
0.794	-0.240193		28.797	0.438041	0.111229
0.796	-0.240633		28.798	0.437574	0.11111
0.798	-0.240526		28.8	0.43745	0.111079
0.799	-0.241625		28.802	0.438226	0.111276
0.801	-0.243887		28.803	0.438069	0.111236
0.803	-0.245222		28.805	0.437755	0.111156
0.804	-0.243772		28.807	0.437361	0.111056
0.806	-0.243469		28.808	0.437114	0.110993
0.808	-0.245331		28.81	0.43775	0.111155
0.809	-0.246811		28.812	0.438526	0.111352
0.811	-0.247911		28.813	0.438769	0.111414
0.813	-0.247083		28.815	0.438275	0.111288
0.814	-0.246742		28.817	0.436671	0.110881
0.816	-0.24662		28.818	0.435714	0.110638
0.818	-0.245299		28.82	0.43533	0.11054
0.819	-0.243993		28.822	0.434696	0.110379
0.821	-0.242886		28.823	0.435169	0.110499
0.823	-0.241556		28.825	0.434905	0.110432
0.824	-0.239654		28.827	0.435131	0.11049
0.826	-0.2379		28.828	0.435314	0.110536
0.828	-0.235864		28.83	0.4345	0.11033
0.829	-0.233955		28.832	0.433286	0.110021
0.831	-0.232199		28.833	0.431289	0.109514
0.833	-0.230391		28.835	0.431065	0.109457
0.834	-0.231754		28.837	0.430711	0.109367
0.836	-0.233692		28.838	0.428554	0.10882
0.838	-0.233364		28.84	0.42944	0.109045
0.839	-0.232697		28.841	0.427703	0.108604
0.841	-0.234489		28.843	0.426729	0.108356
0.843	-0.237394		28.845	0.426195	0.108221
0.844	-0.239462		28.846	0.425038	0.107927
0.846	-0.241454		28.848	0.424044	0.107675
0.848	-0.24405		28.85	0.42317	0.107453
0.849	-0.246167		28.851	0.421853	0.107118
0.851	-0.247228		28.853	0.421359	0.106993
0.853	-0.248503		28.855	0.420915	0.10688
0.854	-0.249778		28.856	0.420898	0.106876
0.856	-0.25031		28.858	0.421334	0.106986
0.858	-0.249843		28.86	0.42098	0.106897
0.859	-0.248826		28.861	0.420293	0.106722
0.861	-0.248158		28.863	0.420629	0.106807
0.862	-0.248429		28.865	0.421665	0.10707
0.864	-0.24763		28.866	0.422028	0.107163
0.866	-0.243384		28.868	0.421764	0.107096
0.867	-0.237928		28.87	0.42303	0.107417
0.869	-0.233809		28.871	0.423623	0.107568
0.871	-0.231233		28.873	0.423879	0.107633
0.872	-0.229576		28.875	0.424525	0.107797
0.874	-0.227728		28.876	0.424258	0.107729
0.876	-0.22602		28.878	0.423834	0.107621
0.877	-0.224792		28.88	0.42339	0.107509
0.879	-0.224455		28.881	0.423783	0.107608
0.881	-0.224679		28.883	0.424849	0.107879
0.882	-0.223669		28.885	0.425435	0.108028
0.884	-0.222001		28.886	0.424898	0.107891
0.886	-0.220467		28.888	0.425784	0.108116
0.887	-0.220963		28.89	0.42668	0.108344
0.889	-0.22252		28.891	0.425623	0.108076
0.891	-0.220822		28.893	0.426069	0.108189
0.892	-0.218286		28.895	0.426855	0.108388
0.894	-0.215701		28.896	0.425578	0.108064
0.896	-0.214742		28.898	0.425254	0.107982
0.897	-0.215856		28.9	0.42765	0.10859
0.899	-0.216709		28.901	0.429843	0.109147
0.901	-0.216857		28.903	0.431229	0.109499
0.902	-0.216579		28.905	0.433345	0.110036
0.904	-0.215577		28.906	0.432778	0.109892
0.906	-0.214912		28.908	0.432254	0.109759
0.907	-0.214024		28.91	0.43178	0.109639
0.909	-0.213931		28.911	0.430973	0.109434
0.911	-0.213581		28.913	0.432439	0.109806
0.912	-0.212491		28.914	0.434102	0.110229
0.914	-0.213212		28.916	0.436368	0.110804
0.916	-0.214121		28.918	0.436464	0.110828
0.917	-0.213781		28.919	0.434537	0.110339
0.919	-0.213352		28.921	0.435233	0.110516
0.921	-0.213435		28.923	0.433849	0.110164
0.922	-0.21262		28.924	0.435312	0.110536
0.924	-0.210794		28.926	0.435918	0.11069
0.926	-0.208943		28.928	0.436944	0.11095
0.927	-0.207264		28.929	0.437437	0.111075
0.929	-0.204458		28.931	0.439043	0.111483
0.93	-0.200967		28.933	0.438429	0.111327
0.932	-0.197994		28.934	0.438982	0.111468
0.934	-0.194285		28.936	0.438798	0.111421
0.935	-0.191468		28.938	0.440244	0.111788
0.937	-0.189349		28.939	0.440927	0.111962
0.939	-0.186467		28.941	0.441883	0.112204
0.94	-0.184733		28.943	0.444729	0.112927
0.942	-0.185374		28.944	0.444522	0.112874
0.944	-0.184735		28.946	0.446608	0.113404
0.945	-0.184431		28.948	0.447494	0.113629
0.947	-0.18393		28.949	0.448257	0.113823
0.949	-0.184969		28.951	0.450773	0.114462
0.95	-0.188296		28.953	0.451949	0.11476
0.952	-0.191059		28.954	0.453562	0.11517
0.954	-0.192751		28.956	0.455438	0.115646
0.955	-0.193855		28.958	0.457484	0.116166
0.957	-0.19334		28.959	0.458027	0.116304
0.959	-0.193342		28.961	0.459183	0.116597
0.96	-0.193031		28.963	0.460029	0.116812
0.962	-0.191876		28.964	0.460622	0.116963
0.964	-0.189083		28.966	0.461068	0.117076
0.965	-0.187425		28.968	0.462244	0.117374
0.967	-0.184112		28.969	0.462947	0.117553
0.969	-0.182819		28.971	0.463933	0.117803
0.97	-0.182245		28.973	0.464439	0.117932
0.972	-0.180261		28.974	0.464662	0.117988
0.974	-0.178316		28.976	0.466288	0.118401
0.975	-0.175246		28.978	0.465984	0.118324
0.977	-0.173193		28.979	0.466907	0.118558
0.979	-0.172375		28.981	0.469053	0.119103
0.98	-0.170726		28.983	0.470089	0.119366
0.982	-0.167569		28.984	0.469772	0.119286
0.984	-0.164784		28.986	0.471258	0.119663
0.985	-0.161795		28.988	0.472304	0.119929
0.987	-0.15942		28.989	0.472567	0.119996
0.989	-0.155816		28.991	0.475333	0.120698
0.99	-0.154322		28.992	0.476806	0.121072
0.992	-0.153077		28.994	0.477202	0.121173
0.994	-0.151465		28.996	0.478498	0.121502
0.995	-0.152972		28.997	0.478961	0.121619
0.997	-0.153401		28.999	0.480087	0.121905
0.998	-0.153383		29.001	0.481843	0.122351
1	-0.154003		29.002	0.483506	0.122773
1.002	-0.154527		29.004	0.484742	0.123087
1.003	-0.154426		29.006	0.487098	0.123685
1.005	-0.155344		29.007	0.487861	0.123879
1.007	-0.156135		29.009	0.489277	0.124239
1.008	-0.155679		29.011	0.489953	0.12441
1.01	-0.155333		29.012	0.490086	0.124444
1.012	-0.156207		29.014	0.490762	0.124616
1.013	-0.157501		29.016	0.492738	0.125118
1.015	-0.15728		29.017	0.493751	0.125375
1.017	-0.160244		29.019	0.495557	0.125833
1.018	-0.160158		29.021	0.497153	0.126239
1.02	-0.159667		29.022	0.496656	0.126112
1.022	-0.161608		29.024	0.496752	0.126137
1.023	-0.164173		29.026	0.496248	0.126009
1.025	-0.166997		29.027	0.496521	0.126078
1.027	-0.168304		29.029	0.496717	0.126128
1.028	-0.167022		29.031	0.496653	0.126112
1.03	-0.165207		29.032	0.496996	0.126199
1.032	-0.166794		29.034	0.496652	0.126111
1.033	-0.16692		29.036	0.496278	0.126016
1.035	-0.166027		29.037	0.496201	0.125997
1.037	-0.164302		29.039	0.496577	0.126092
1.038	-0.162049		29.041	0.495863	0.125911
1.04	-0.159804		29.042	0.496706	0.126125
1.042	-0.159896		29.044	0.498212	0.126508
1.043	-0.159028		29.046	0.499638	0.12687
1.045	-0.157569		29.047	0.500501	0.127089
1.047	-0.157434		29.049	0.503447	0.127837
1.048	-0.158763		29.051	0.505233	0.12829
1.05	-0.162111		29.052	0.505266	0.128299
1.052	-0.164155		29.054	0.506282	0.128557
1.053	-0.164285		29.056	0.508008	0.128995
1.055	-0.165869		29.057	0.509891	0.129473
1.057	-0.168847		29.059	0.511917	0.129988
1.058	-0.172801		29.061	0.514303	0.130593
1.06	-0.177279		29.062	0.515376	0.130866
1.062	-0.180278		29.064	0.516412	0.131129
1.063	-0.183129		29.065	0.516315	0.131104
1.065	-0.186255		29.067	0.516141	0.13106
1.066	-0.189312		29.069	0.515977	0.131018
1.068	-0.193347		29.07	0.51545	0.130885
1.07	-0.198114		29.072	0.516346	0.131112
1.071	-0.203533		29.074	0.516782	0.131223
1.073	-0.20361		29.075	0.517175	0.131323
1.075	-0.204818		29.077	0.518271	0.131601
1.076	-0.208126		29.079	0.518457	0.131648
1.078	-0.21184		29.08	0.51842	0.131639
1.08	-0.213352		29.082	0.518646	0.131696
1.081	-0.213028		29.084	0.517942	0.131517
1.083	-0.213535		29.085	0.517275	0.131348
1.085	-0.214155		29.087	0.518691	0.131708
1.086	-0.216344		29.089	0.520017	0.132044
1.088	-0.217839		29.09	0.52023	0.132098
1.09	-0.220302		29.092	0.520996	0.132293
1.091	-0.224389		29.094	0.522982	0.132797
1.093	-0.227017		29.095	0.523885	0.133027
1.095	-0.229866		29.097	0.524741	0.133244
1.096	-0.232565		29.099	0.526457	0.13368
1.098	-0.235206		29.1	0.52668	0.133736
1.1	-0.238353		29.102	0.526286	0.133636
1.101	-0.243113		29.104	0.525182	0.133356
1.103	-0.24874		29.105	0.524735	0.133242
1.105	-0.253011		29.107	0.526641	0.133726
1.106	-0.256457		29.109	0.527827	0.134027
1.108	-0.26079		29.11	0.52818	0.134117
1.11	-0.265824		29.112	0.529516	0.134456
1.111	-0.273185		29.114	0.531882	0.135057
1.113	-0.281423		29.115	0.532875	0.135309
1.115	-0.287732		29.117	0.534001	0.135595
1.116	-0.292559		29.119	0.536167	0.136145
1.118	-0.299587		29.12	0.53697	0.136349
1.12	-0.306888		29.122	0.538866	0.136831
1.121	-0.315085		29.124	0.541662	0.137541
1.123	-0.325018		29.125	0.542575	0.137772
1.125	-0.332958		29.127	0.542081	0.137647
1.126	-0.339232		29.129	0.542037	0.137636
1.128	-0.347793		29.13	0.54123	0.137431
1.13	-0.358859		29.132	0.540156	0.137158
1.131	-0.370286		29.134	0.539312	0.136944
1.133	-0.380553		29.135	0.539115	0.136894
1.134	-0.389346		29.137	0.539651	0.13703
1.136	-0.398849		29.139	0.540317	0.137199
1.138	-0.408325		29.14	0.54046	0.137235
1.139	-0.418009		29.142	0.540046	0.13713
1.141	-0.428438		29.143	0.538459	0.136727
1.143	-0.437418		29.145	0.539175	0.136909
1.144	-0.44695		29.147	0.540031	0.137126
1.146	-0.455719		29.148	0.540104	0.137145
1.148	-0.465193		29.15	0.54194	0.137611
1.149	-0.475901		29.152	0.544256	0.138199
1.151	-0.486034		29.153	0.545199	0.138439
1.153	-0.495613		29.155	0.546805	0.138846
1.154	-0.504905		29.157	0.548161	0.139191
1.156	-0.517938		29.158	0.549744	0.139593
1.158	-0.531288		29.16	0.55087	0.139879
1.159	-0.542398		29.162	0.553346	0.140507
1.161	-0.552607		29.163	0.554659	0.140841
1.163	-0.563401		29.165	0.556215	0.141236
1.164	-0.575152		29.167	0.558311	0.141768
1.166	-0.587431		29.168	0.559664	0.142112
1.168	-0.599398		29.17	0.56046	0.142314
1.169	-0.611256		29.172	0.561176	0.142496
1.171	-0.623834		29.173	0.561469	0.14257
1.173	-0.637046		29.175	0.562375	0.1428
1.174	-0.649131		29.177	0.562841	0.142918
1.176	-0.661209		29.178	0.561794	0.142652
1.178	-0.673164		29.18	0.56387	0.14318
1.179	-0.683184		29.182	0.565126	0.143499
1.181	-0.693932		29.183	0.564279	0.143283
1.183	-0.705946		29.185	0.566195	0.14377
1.184	-0.717471		29.187	0.568291	0.144302
1.186	-0.72853		29.188	0.569744	0.144671
1.188	-0.737758		29.19	0.57121	0.145043
1.189	-0.746183		29.192	0.573726	0.145682
1.191	-0.754238		29.193	0.575939	0.146244
1.193	-0.761335		29.195	0.578725	0.146952
1.194	-0.76747		29.197	0.581281	0.147601
1.196	-0.772584		29.198	0.583014	0.148041
1.198	-0.777682		29.2	0.58444	0.148403
1.199	-0.782907		29.202	0.586226	0.148856
1.201	-0.787367		29.203	0.587209	0.149106
1.202	-0.791059		29.205	0.588515	0.149438
1.204	-0.794379		29.207	0.589271	0.14963
1.206	-0.795336		29.208	0.589504	0.149689
1.207	-0.79427		29.21	0.59185	0.150284
1.209	-0.794277		29.212	0.594896	0.151058
1.211	-0.793374		29.213	0.597359	0.151683
1.212	-0.788242		29.215	0.599665	0.152269
1.214	-0.780552		29.217	0.601581	0.152755
1.216	-0.77067		29.218	0.603544	0.153254
1.217	-0.759381		29.22	0.60508	0.153644
1.219	-0.746212		29.221	0.605733	0.15381
1.221	-0.729173		29.223	0.606879	0.154101
1.222	-0.708114		29.225	0.609185	0.154686
1.224	-0.683544		29.226	0.611828	0.155357
1.226	-0.656923		29.228	0.615464	0.156281
1.227	-0.627399		29.23	0.61808	0.156945
1.229	-0.594399		29.231	0.619883	0.157403
1.231	-0.559591		29.233	0.622589	0.15809
1.232	-0.519875		29.235	0.624885	0.158673
1.234	-0.476079		29.236	0.626078	0.158976
1.236	-0.431798		29.238	0.627294	0.159284
1.237	-0.38529		29.24	0.62973	0.159903
1.239	-0.337035		29.241	0.630143	0.160008
1.241	-0.285507		29.243	0.632329	0.160563
1.242	-0.230152		29.245	0.633775	0.16093
1.244	-0.173878		29.246	0.634908	0.161218
1.246	-0.115463		29.248	0.637934	0.161986
1.247	-0.0560101		29.25	0.63978	0.162455
1.249	0.0051425		29.251	0.643283	0.163344
1.251	0.0684581		29.253	0.646349	0.164123
1.252	0.132625		29.255	0.649205	0.164848
1.254	0.198959		29.256	0.649738	0.164983
1.256	0.267009		29.258	0.652254	0.165622
1.257	0.336713		29.26	0.65509	0.166342
1.259	0.406004		29.261	0.658163	0.167123
1.261	0.47621		29.263	0.660449	0.167703
1.262	0.547218		29.265	0.661675	0.168015
1.264	0.618106		29.266	0.664468	0.168724
1.266	0.692332		29.268	0.667434	0.169477
1.267	0.767931		29.27	0.66946	0.169991
1.269	0.844772		29.271	0.672333	0.170721
1.27	0.922473		29.273	0.675979	0.171647
1.272	0.999972		29.275	0.676115	0.171681
1.274	1.07926		29.276	0.676278	0.171723
1.275	1.16009		29.278	0.678174	0.172204
1.277	1.24166		29.28	0.67968	0.172586
1.279	1.32346		29.281	0.679523	0.172547
1.28	1.40633		29.283	0.682909	0.173406
1.282	1.48907		29.285	0.685135	0.173972
1.284	1.57128		29.286	0.686198	0.174242
1.285	1.65326		29.288	0.688044	0.17471
1.287	1.7369		29.29	0.69151	0.17559
1.289	1.82177		29.291	0.693943	0.176208
1.29	1.90289		29.293	0.696239	0.176791
1.292	1.98302		29.294	0.696632	0.176891
1.294	2.06437		29.296	0.698048	0.177251
1.295	2.14596		29.298	0.700104	0.177773
1.297	2.22612		29.299	0.702667	0.178423
1.299	2.30217		29.301	0.704733	0.178948
1.3	2.37626		29.303	0.708069	0.179795
1.302	2.44874		29.304	0.712672	0.180964
1.304	2.51826		29.306	0.716968	0.182055
1.305	2.58401		29.308	0.720044	0.182836
1.307	2.6455		29.309	0.723927	0.183822
1.309	2.70417		29.311	0.726303	0.184425
1.31	2.7611		29.313	0.728449	0.18497
1.312	2.8147		29.314	0.730572	0.185509
1.314	2.86613		29.316	0.732768	0.186067
1.315	2.91336		29.318	0.734414	0.186485
1.317	2.95459		29.319	0.736017	0.186892
1.319	2.99618		29.321	0.738923	0.18763
1.32	3.03692		29.323	0.741669	0.188327
1.322	3.07645		29.324	0.743052	0.188678
1.324	3.11342		29.326	0.746278	0.189497
1.325	3.14586		29.328	0.749924	0.190423
1.327	3.17911		29.329	0.752327	0.191033
1.329	3.21072		29.331	0.754573	0.191604
1.33	3.24131		29.333	0.757659	0.192387
1.332	3.27054		29.334	0.758792	0.192675
1.334	3.29989		29.336	0.762128	0.193522
1.335	3.32926		29.338	0.765564	0.194394
1.337	3.3564		29.339	0.769027	0.195274
1.338	3.38296		29.341	0.773533	0.196418
1.34	3.40817		29.343	0.776539	0.197181
1.342	3.43284		29.344	0.778452	0.197667
1.343	3.454		29.346	0.782618	0.198725
1.345	3.47354		29.348	0.788364	0.200184
1.347	3.49337		29.349	0.791957	0.201096
1.348	3.51334		29.351	0.794703	0.201793
1.35	3.53306		29.353	0.799729	0.20307
1.352	3.54965		29.354	0.803682	0.204073
1.353	3.56483		29.356	0.806048	0.204674
1.355	3.57711		29.358	0.809944	0.205664
1.357	3.58864		29.359	0.814407	0.206797
1.358	3.59732		29.361	0.817503	0.207583
1.36	3.60237		29.363	0.820479	0.208339
1.362	3.60815		29.364	0.823652	0.209144
1.363	3.6122		29.366	0.827138	0.210029
1.365	3.61526		29.368	0.830774	0.210953
1.367	3.61836		29.369	0.834547	0.211911
1.368	3.61994		29.371	0.839413	0.213146
1.37	3.61551		29.372	0.842636	0.213965
1.372	3.60904		29.374	0.846162	0.21486
1.373	3.60308		29.376	0.851198	0.216139
1.375	3.59834		29.377	0.856701	0.217536
1.377	3.58951		29.379	0.861067	0.218645
1.378	3.57877		29.381	0.866313	0.219977
1.38	3.56445		29.382	0.870226	0.22097
1.382	3.5516		29.384	0.873482	0.221797
1.383	3.53819		29.386	0.876218	0.222492
1.385	3.52335		29.387	0.878071	0.222963
1.387	3.50668		29.389	0.880487	0.223576
1.388	3.48913		29.391	0.882333	0.224045
1.39	3.47079		29.392	0.883556	0.224355
1.392	3.4523		29.394	0.885842	0.224936
1.393	3.43333		29.396	0.889038	0.225747
1.395	3.41431		29.397	0.891911	0.226477
1.397	3.3906		29.399	0.895407	0.227365
1.398	3.36531		29.401	0.898953	0.228265
1.4	3.34001		29.402	0.902366	0.229132
1.402	3.31435		29.404	0.906302	0.230131
1.403	3.28702		29.406	0.910358	0.231161
1.405	3.25652		29.407	0.914901	0.232315
1.406	3.22482		29.409	0.919227	0.233413
1.408	3.19148		29.411	0.923353	0.234461
1.41	3.15827		29.412	0.927346	0.235475
1.411	3.12139		29.414	0.932072	0.236675
1.413	3.08214		29.416	0.936258	0.237738
1.415	3.0411		29.417	0.939181	0.23848
1.416	2.99597		29.419	0.942407	0.239299
1.418	2.94827		29.421	0.946533	0.240347
1.42	2.89925		29.422	0.949926	0.241208
1.421	2.8478		29.424	0.952302	0.241811
1.423	2.79344		29.426	0.955788	0.242697
1.425	2.73766		29.427	0.959901	0.243741
1.426	2.68284		29.429	0.963397	0.244629
1.428	2.63017		29.431	0.965573	0.245181
1.43	2.57098		29.432	0.967696	0.24572
1.431	2.50883		29.434	0.972082	0.246834
1.433	2.44278		29.436	0.975788	0.247775
1.435	2.37633		29.437	0.977281	0.248154
1.436	2.30946		29.439	0.979697	0.248768
1.438	2.24062		29.441	0.982593	0.249503
1.44	2.16915		29.442	0.985346	0.250202
1.441	2.09898		29.444	0.989712	0.251311
1.443	2.02913		29.445	0.993905	0.252375
1.445	1.95489		29.447	0.998521	0.253548
1.446	1.88121		29.449	1.00357	0.254829
1.448	1.80588		29.45	1.00812	0.255985
1.45	1.72533		29.452	1.0122	0.25702
1.451	1.64254		29.454	1.01526	0.257798
1.453	1.55922		29.455	1.01751	0.258371
1.455	1.47775		29.457	1.02079	0.259202
1.456	1.39881		29.459	1.02449	0.260141
1.458	1.31736		29.46	1.02722	0.260835
1.46	1.23433		29.462	1.03083	0.261751
1.461	1.15133		29.464	1.03471	0.262737
1.463	1.06953		29.465	1.03797	0.263566
1.465	0.988656		29.467	1.04347	0.264961
1.466	0.907346		29.469	1.04946	0.266481
1.468	0.825394		29.47	1.05382	0.267589
1.47	0.743799		29.472	1.05823	0.268708
1.471	0.661705		29.474	1.06337	0.270015
1.473	0.580208		29.475	1.06905	0.271455
1.474	0.49908		29.477	1.07538	0.273064
1.476	0.417664		29.479	1.08193	0.274726
1.478	0.334057		29.48	1.0876	0.276167
1.479	0.251424		29.482	1.09316	0.277578
1.481	0.172016		29.484	1.09869	0.278983
1.483	0.0921827		29.485	1.10321	0.280132
1.484	0.0108723		29.487	1.10803	0.281355
1.486	-0.0721706		29.489	1.11285	0.282578
1.488	-0.155022		29.49	1.1168	0.283581
1.489	-0.23683		29.492	1.12195	0.284888
1.491	-0.318051		29.494	1.12761	0.286327
1.493	-0.400865		29.495	1.1319	0.287414
1.494	-0.482544		29.497	1.13819	0.289013
1.496	-0.561967		29.499	1.14429	0.290561
1.498	-0.640278		29.5	1.14915	0.291796
1.499	-0.715706		29.502	1.15514	0.293316
1.501	-0.787886		29.504	1.16124	0.294866
1.503	-0.86089		29.505	1.16704	0.296337
1.504	-0.934705		29.507	1.17436	0.298197
1.506	-1.0078		29.509	1.18137	0.299976
1.508	-1.07864		29.51	1.18656	0.301295
1.509	-1.14829		29.512	1.1925	0.302802
1.511	-1.2188		29.514	1.19793	0.304183
1.513	-1.28748		29.515	1.20336	0.30556
1.514	-1.35376		29.517	1.20847	0.306859
1.516	-1.41856		29.519	1.21418	0.308308
1.518	-1.48242		29.52	1.22028	0.309857
1.519	-1.54653		29.522	1.22774	0.311751
1.521	-1.60835		29.523	1.23422	0.313397
1.523	-1.66802		29.525	1.24008	0.314886
1.524	-1.72884		29.527	1.24548	0.316256
1.526	-1.79073		29.528	1.25127	0.317727
1.528	-1.85112		29.53	1.25754	0.319318
1.529	-1.90985		29.532	1.26448	0.32108
1.531	-1.96809		29.533	1.26914	0.322264
1.533	-2.02455		29.535	1.2755	0.323878
1.534	-2.07828		29.537	1.28195	0.325517
1.536	-2.13048		29.538	1.28711	0.326828
1.538	-2.18181		29.54	1.29443	0.328686
1.539	-2.23383		29.542	1.30123	0.330411
1.541	-2.28529		29.543	1.30726	0.331943
1.542	-2.33422		29.545	1.3144	0.333755
1.544	-2.38246		29.547	1.32239	0.335786
1.546	-2.43011		29.548	1.32907	0.337483
1.547	-2.47669		29.55	1.3367	0.339419
1.549	-2.52351		29.552	1.34393	0.341254
1.551	-2.57072		29.553	1.35098	0.343045
1.552	-2.61658		29.555	1.35813	0.344859
1.554	-2.65954		29.557	1.36562	0.346763
1.556	-2.70182		29.558	1.37213	0.348417
1.557	-2.74639		29.56	1.37836	0.349997
1.559	-2.79155		29.562	1.38485	0.351644
1.561	-2.83595		29.563	1.38965	0.352864
1.562	-2.87914		29.565	1.39547	0.354341
1.564	-2.92245		29.567	1.40264	0.356163
1.566	-2.96658		29.568	1.41019	0.358081
1.567	-3.00872		29.57	1.41785	0.360025
1.569	-3.04908		29.572	1.42595	0.362081
1.571	-3.08864		29.573	1.43303	0.363879
1.572	-3.12792		29.575	1.44069	0.365826
1.574	-3.16681		29.577	1.44875	0.367871
1.576	-3.20458		29.578	1.45682	0.369921
1.577	-3.2426		29.58	1.46429	0.371817
1.579	-3.28152		29.582	1.47087	0.373487
1.581	-3.32043		29.583	1.47986	0.37577
1.582	-3.35879		29.585	1.48876	0.378029
1.584	-3.39934		29.587	1.49532	0.379697
1.586	-3.44056		29.588	1.50151	0.381269
1.587	-3.47788		29.59	1.50975	0.38336
1.589	-3.51432		29.592	1.51746	0.385317
1.591	-3.55139		29.593	1.52608	0.387507
1.592	-3.58893		29.595	1.5349	0.389745
1.594	-3.6272		29.597	1.54461	0.392212
1.596	-3.66554		29.598	1.55364	0.394506
1.597	-3.70221		29.6	1.5643	0.397212
1.599	-3.73855		29.601	1.57236	0.399259
1.601	-3.77438		29.603	1.58136	0.401544
1.602	-3.8094		29.605	1.58987	0.403706
1.604	-3.84476		29.606	1.60001	0.406279
1.606	-3.88096		29.608	1.61288	0.409549
1.607	-3.91364		29.61	1.62422	0.412427
1.609	-3.94159		29.611	1.63392	0.414891
1.61	-3.96413		29.613	1.64559	0.417853
1.612	-3.97647		29.615	1.65473	0.420173
1.614	-3.98647		29.616	1.66538	0.422878
1.615	-3.99326		29.618	1.67619	0.425624
1.617	-3.9981		29.62	1.68826	0.428688
1.619	-4.00397		29.621	1.70065	0.431835
1.62	-4.00984		29.623	1.71092	0.434442
1.622	-4.01716		29.625	1.72238	0.437353
1.624	-4.02493		29.626	1.73179	0.439741
1.625	-4.0333		29.628	1.74373	0.442774
1.627	-4.04173		29.63	1.75341	0.445231
1.629	-4.05068		29.631	1.7622	0.447464
1.63	-4.05953		29.633	1.77172	0.44988
1.632	-4.06848		29.635	1.7824	0.452591
1.634	-4.07637		29.636	1.79294	0.455268
1.635	-4.08273		29.638	1.8037	0.458002
1.637	-4.09108		29.64	1.8144	0.460718
1.639	-4.10124		29.641	1.82327	0.462971
1.64	-4.10812		29.643	1.83475	0.465885
1.642	-4.11502		29.645	1.84493	0.468472
1.644	-4.12096		29.646	1.85546	0.471144
1.645	-4.1272		29.648	1.86953	0.474718
1.647	-4.13436		29.65	1.8809	0.477604
1.649	-4.14004		29.651	1.89083	0.480126
1.65	-4.14599		29.653	1.9024	0.483063
1.652	-4.15257		29.655	1.9137	0.485931
1.654	-4.15864		29.656	1.92521	0.488855
1.655	-4.16405		29.658	1.93813	0.492137
1.657	-4.16987		29.66	1.94908	0.494916
1.659	-4.17651		29.661	1.96044	0.497802
1.66	-4.18174		29.663	1.97128	0.500553
1.662	-4.1853		29.665	1.98306	0.503546
1.664	-4.19105		29.666	1.99337	0.506162
1.665	-4.19729		29.668	2.00459	0.509013
1.667	-4.20113		29.67	2.01618	0.511955
1.669	-4.20473		29.671	2.02712	0.514733
1.67	-4.20966		29.673	2.03911	0.517777
1.672	-4.21523		29.674	2.0514	0.520898
1.674	-4.22101		29.676	2.06398	0.524092
1.675	-4.22632		29.678	2.07704	0.527409
1.677	-4.23065		29.679	2.08886	0.530409
1.678	-4.23366		29.681	2.10043	0.533348
1.68	-4.23737		29.683	2.11161	0.536186
1.682	-4.24099		29.684	2.12354	0.539216
1.683	-4.24324		29.686	2.13553	0.54226
1.685	-4.24736		29.688	2.14919	0.54573
1.687	-4.25165		29.689	2.16122	0.548783
1.688	-4.25534		29.691	2.17173	0.551453
1.69	-4.25924		29.693	2.18449	0.554692
1.692	-4.26834		29.694	2.19598	0.557611
1.693	-4.28028		29.696	2.20712	0.560438
1.695	-4.30414		29.698	2.21876	0.563395
1.697	-4.33049		29.699	2.2305	0.566375
1.698	-4.36039		29.701	2.24339	0.569649
1.7	-4.39124		29.703	2.25584	0.57281
1.702	-4.42069		29.704	2.26695	0.575632
1.703	-4.44776		29.706	2.28024	0.579005
1.705	-4.47598		29.708	2.29358	0.582394
1.707	-4.50264		29.709	2.30623	0.585604
1.708	-4.52791		29.711	2.31924	0.588909
1.71	-4.5531		29.713	2.33265	0.592313
1.712	-4.5765		29.714	2.34661	0.595859
1.713	-4.60122		29.716	2.361	0.599512
1.715	-4.62268		29.718	2.37498	0.603063
1.717	-4.64544		29.719	2.38745	0.606228
1.718	-4.67096		29.721	2.40171	0.60985
1.72	-4.69694		29.723	2.41761	0.613887
1.722	-4.71947		29.724	2.43246	0.617658
1.723	-4.74329		29.726	2.44636	0.621187
1.725	-4.76351		29.728	2.46074	0.62484
1.727	-4.78504		29.729	2.475	0.628459
1.728	-4.80777		29.731	2.48871	0.631942
1.73	-4.82894		29.733	2.50401	0.635826
1.732	-4.84898		29.734	2.51909	0.639656
1.733	-4.86631		29.736	2.53473	0.643626
1.735	-4.88423		29.738	2.55048	0.647627
1.737	-4.90202		29.739	2.56505	0.651325
1.738	-4.92117		29.741	2.57994	0.655107
1.74	-4.93929		29.743	2.59578	0.659128
1.742	-4.95539		29.744	2.6104	0.662841
1.743	-4.97362		29.746	2.6258	0.666751
1.745	-4.99306		29.748	2.64113	0.670645
1.746	-5.01091		29.749	2.65548	0.674287
1.748	-5.02688		29.751	2.67057	0.67812
1.75	-5.04302		29.752	2.68613	0.682069
1.751	-5.05866		29.754	2.70273	0.686286
1.753	-5.07331		29.756	2.71867	0.690333
1.755	-5.08793		29.757	2.73351	0.694102
1.756	-5.10122		29.759	2.74895	0.698021
1.758	-5.11214		29.761	2.76478	0.702042
1.76	-5.12357		29.762	2.7805	0.706032
1.761	-5.13437		29.764	2.79677	0.710165
1.763	-5.14441		29.766	2.81369	0.71446
1.765	-5.15357		29.767	2.82956	0.718491
1.766	-5.16364		29.769	2.84527	0.722479
1.768	-5.16973		29.771	2.86007	0.726239
1.77	-5.17491		29.772	2.87361	0.729675
1.771	-5.18132		29.774	2.8894	0.733686
1.773	-5.18691		29.776	2.90525	0.73771
1.775	-5.19198		29.777	2.92115	0.741748
1.776	-5.1946		29.779	2.93843	0.746135
1.778	-5.1959		29.781	2.9553	0.75042
1.78	-5.19671		29.782	2.97144	0.754516
1.781	-5.19643		29.784	2.98826	0.758789
1.783	-5.19508		29.786	3.00457	0.762929
1.785	-5.19297		29.787	3.02052	0.76698
1.786	-5.19231		29.789	3.03767	0.771334
1.788	-5.18963		29.791	3.05516	0.775776
1.79	-5.18607		29.792	3.07268	0.780223
1.791	-5.1841		29.794	3.09048	0.784745
1.793	-5.17995		29.796	3.10822	0.789248
1.795	-5.17529		29.797	3.12581	0.793716
1.796	-5.17053		29.799	3.14418	0.798379
1.798	-5.16786		29.801	3.16186	0.80287
1.8	-5.16344		29.802	3.17916	0.807261
1.801	-5.15757		29.804	3.19774	0.811981
1.803	-5.14881		29.806	3.21524	0.816423
1.805	-5.14205		29.807	3.23346	0.82105
1.806	-5.13472		29.809	3.25404	0.826275
1.808	-5.12793		29.811	3.27421	0.831398
1.81	-5.12079		29.812	3.29304	0.836178
1.811	-5.11183		29.814	3.31254	0.841131
1.813	-5.10014		29.816	3.33235	0.84616
1.814	-5.08993		29.817	3.35124	0.850958
1.816	-5.0815		29.819	3.37082	0.855928
1.818	-5.07256		29.821	3.38969	0.860721
1.819	-5.06091		29.822	3.40878	0.865567
1.821	-5.0478		29.824	3.42829	0.870523
1.823	-5.03137		29.825	3.44748	0.875394
1.824	-5.01679		29.827	3.46775	0.880542
1.826	-5.00053		29.829	3.4892	0.885988
1.828	-4.98341		29.83	3.50993	0.891252
1.829	-4.9633		29.832	3.53146	0.896718
1.831	-4.94162		29.834	3.55387	0.90241
1.833	-4.92112		29.835	3.57597	0.908023
1.834	-4.90053		29.837	3.59794	0.9136
1.836	-4.87859		29.839	3.61927	0.919016
1.838	-4.85529		29.84	3.64078	0.924478
1.839	-4.83134		29.842	3.66258	0.930013
1.841	-4.80922		29.844	3.68527	0.935776
1.843	-4.78672		29.845	3.70701	0.941294
1.844	-4.76346		29.847	3.73064	0.947296
1.846	-4.74042		29.849	3.75534	0.953567
1.848	-4.71753		29.85	3.77911	0.959603
1.849	-4.6938		29.852	3.80312	0.965699
1.851	-4.6711		29.854	3.82786	0.971983
1.853	-4.64926		29.855	3.85228	0.978184
1.854	-4.62537		29.857	3.87714	0.984496
1.856	-4.59985		29.859	3.90202	0.990812
1.858	-4.57493		29.86	3.92603	0.99691
1.859	-4.54967		29.862	3.95025	1.00306
1.861	-4.52439		29.864	3.97565	1.00951
1.863	-4.49988		29.865	4.00041	1.0158
1.864	-4.47395		29.867	4.02566	1.02221
1.866	-4.44803		29.869	4.0501	1.02841
1.868	-4.42261		29.87	4.07468	1.03466
1.869	-4.39534		29.872	4.10033	1.04117
1.871	-4.36769		29.874	4.12664	1.04785
1.873	-4.34098		29.875	4.14979	1.05373
1.874	-4.31373		29.877	4.17389	1.05985
1.876	-4.28449		29.879	4.19968	1.0664
1.878	-4.25664		29.88	4.2237	1.0725
1.879	-4.22894		29.882	4.2485	1.07879
1.881	-4.19956		29.884	4.2742	1.08532
1.882	-4.16884		29.885	4.3008	1.09207
1.884	-4.13726		29.887	4.32696	1.09872
1.886	-4.10618		29.889	4.3533	1.1054
1.887	-4.07538		29.89	4.38053	1.11232
1.889	-4.04424		29.892	4.40868	1.11946
1.891	-4.01249		29.894	4.43565	1.12631
1.892	-3.97923		29.895	4.46349	1.13338
1.894	-3.94521		29.897	4.49282	1.14083
1.896	-3.91214		29.899	4.52154	1.14812
1.897	-3.87914		29.9	4.54967	1.15527
1.899	-3.84521		29.902	4.57817	1.1625
1.901	-3.81049		29.903	4.60755	1.16996
1.902	-3.77634		29.905	4.63739	1.17754
1.904	-3.74312		29.907	4.66699	1.18506
1.906	-3.71114		29.908	4.69686	1.19264
1.907	-3.67883		29.91	4.72626	1.20011
1.909	-3.64544		29.912	4.75599	1.20765
1.911	-3.61182		29.913	4.78506	1.21504
1.912	-3.57859		29.915	4.81465	1.22255
1.914	-3.54672		29.917	4.84265	1.22966
1.916	-3.51513		29.918	4.87035	1.2367
1.917	-3.48355		29.92	4.90007	1.24424
1.919	-3.45185		29.922	4.93131	1.25217
1.921	-3.42055		29.923	4.95982	1.25941
1.922	-3.38915		29.925	4.99085	1.26729
1.924	-3.3566		29.927	5.02038	1.27479
1.926	-3.32368		29.928	5.05076	1.28251
1.927	-3.29178		29.93	5.0807	1.29011
1.929	-3.25822		29.932	5.11022	1.2976
1.931	-3.22283		29.933	5.13884	1.30487
1.932	-3.19068		29.935	5.16955	1.31267
1.934	-3.15903		29.937	5.20156	1.3208
1.936	-3.12635		29.938	5.23252	1.32866
1.937	-3.09243		29.94	5.26465	1.33682
1.939	-3.05933		29.942	5.29698	1.34502
1.941	-3.02732		29.943	5.32895	1.35314
1.942	-2.99492		29.945	5.36111	1.36131
1.944	-2.96297		29.947	5.39507	1.36993
1.946	-2.93014		29.948	5.42747	1.37816
1.947	-2.89705		29.95	5.46303	1.38719
1.949	-2.86347		29.952	5.4961	1.39559
1.951	-2.82999		29.953	5.5308	1.4044
1.952	-2.79921		29.955	5.56601	1.41334
1.954	-2.76944		29.957	5.60097	1.42222
1.955	-2.7387		29.958	5.63708	1.43139
1.957	-2.70665		29.96	5.6745	1.44089
1.959	-2.67569		29.962	5.71054	1.45004
1.96	-2.6469		29.963	5.74617	1.45909
1.962	-2.61503		29.965	5.78322	1.46849
1.964	-2.5839		29.967	5.82224	1.4784
1.965	-2.55456		29.968	5.85939	1.48784
1.967	-2.52625		29.97	5.89701	1.49739
1.969	-2.49676		29.972	5.93625	1.50735
1.97	-2.46536		29.973	5.97335	1.51677
1.972	-2.43384		29.975	6.00825	1.52563
1.974	-2.40371		29.977	6.04785	1.53569
1.975	-2.37355		29.978	6.08498	1.54512
1.977	-2.344		29.98	6.12398	1.55502
1.979	-2.31487		29.981	6.15954	1.56405
1.98	-2.28687		29.983	6.19709	1.57359
1.982	-2.25768		29.985	6.23613	1.5835
1.984	-2.22641		29.986	6.27532	1.59345
1.985	-2.19788		29.988	6.31476	1.60346
1.987	-2.17011		29.99	6.35321	1.61323
1.989	-2.14243		29.991	6.39217	1.62312
1.99	-2.11363		29.993	6.43084	1.63294
1.992	-2.08388		29.995	6.46977	1.64282
1.994	-2.05509		29.996	6.51017	1.65308
1.995	-2.02703		29.998	6.55066	1.66336
1.997	-1.9991		30	6.59393	1.67435
1.999	-1.97012		30.001	6.63519	1.68483
2	-1.94095		30.003	6.67723	1.6955
2.002	-1.91252		30.005	6.71859	1.706
2.004	-1.88418		30.006	6.76102	1.71678
2.005	-1.8565		30.008	6.80383	1.72765
2.007	-1.8289		30.01	6.84761	1.73877
2.009	-1.80218		30.011	6.89014	1.74957
2.01	-1.77557		30.013	6.93524	1.76102
2.012	-1.74879		30.015	6.9796	1.77228
2.014	-1.72535		30.016	7.02289	1.78328
2.015	-1.69928		30.018	7.06839	1.79483
2.017	-1.67071		30.02	7.11306	1.80617
2.019	-1.64348		30.021	7.15746	1.81744
2.02	-1.61764		30.023	7.2031	1.82903
2.022	-1.59232		30.025	7.24961	1.84084
2.023	-1.56565		30.026	7.2943	1.85219
2.025	-1.53897		30.028	7.34078	1.86399
2.027	-1.51416		30.03	7.38666	1.87564
2.028	-1.48957		30.031	7.43293	1.88739
2.03	-1.46346		30.033	7.47813	1.89887
2.032	-1.43928		30.035	7.525	1.91077
2.033	-1.41513		30.036	7.57099	1.92245
2.035	-1.38809		30.038	7.61784	1.93435
2.037	-1.35959		30.04	7.66436	1.94616
2.038	-1.33336		30.041	7.71122	1.95806
2.04	-1.30853		30.043	7.75893	1.97017
2.042	-1.28447		30.045	7.80679	1.98232
2.043	-1.25803		30.046	7.85406	1.99433
2.045	-1.23086		30.048	7.90304	2.00676
2.047	-1.20428		30.05	7.9507	2.01887
2.048	-1.17881		30.051	7.99756	2.03076
2.05	-1.15183		30.053	8.04594	2.04305
2.052	-1.12484		30.054	8.09486	2.05547
2.053	-1.09987		30.056	8.14385	2.06791
2.055	-1.07437		30.058	8.19193	2.08012
2.057	-1.04906		30.059	8.23892	2.09205
2.058	-1.02528		30.061	8.28771	2.10444
2.06	-0.999896		30.063	8.33621	2.11676
2.062	-0.975468		30.064	8.38643	2.12951
2.063	-0.950818		30.066	8.43729	2.14242
2.065	-0.927517		30.068	8.48767	2.15522
2.067	-0.908934		30.069	8.53805	2.16801
2.068	-0.886462		30.071	8.5899	2.18117
2.07	-0.863066		30.073	8.64349	2.19478
2.072	-0.83884		30.074	8.69534	2.20795
2.073	-0.817096		30.076	8.74929	2.22165
2.075	-0.797071		30.078	8.80354	2.23542
2.077	-0.775437		30.079	8.85554	2.24863
2.078	-0.755168		30.081	8.90903	2.26221
2.08	-0.733225		30.083	8.96179	2.2756
2.082	-0.711863		30.084	9.01388	2.28883
2.083	-0.689801		30.086	9.06694	2.30231
2.085	-0.668718		30.088	9.12111	2.31606
2.087	-0.648113		30.089	9.17409	2.32951
2.088	-0.627092		30.091	9.22785	2.34316
2.09	-0.604256		30.093	9.28197	2.35691
2.091	-0.58423		30.094	9.33537	2.37047
2.093	-0.563531		30.096	9.38837	2.38392
2.095	-0.544316		30.098	9.44172	2.39747
2.096	-0.524362		30.099	9.49528	2.41107
2.098	-0.501007		30.101	9.55056	2.42511
2.1	-0.479665		30.103	9.6049	2.43891
2.101	-0.460116		30.104	9.65869	2.45256
2.103	-0.439306		30.106	9.71404	2.46662
2.105	-0.417798		30.108	9.76922	2.48063
2.106	-0.396722		30.109	9.82569	2.49497
2.108	-0.375136		30.111	9.88388	2.50975
2.11	-0.353443		30.113	9.94205	2.52452
2.111	-0.329985		30.114	9.99889	2.53895
2.113	-0.308181		30.116	10.0554	2.5533
2.115	-0.286674		30.118	10.114	2.56817
2.116	-0.263794		30.119	10.1741	2.58343
2.118	-0.242085		30.121	10.2349	2.59887
2.12	-0.222058		30.123	10.295	2.61415
2.121	-0.200277		30.124	10.3544	2.62923
2.123	-0.177922		30.126	10.4142	2.64441
2.125	-0.155308		30.128	10.4745	2.65972
2.126	-0.133679		30.129	10.5358	2.6753
2.128	-0.114065		30.131	10.5973	2.6909
2.13	-0.0947571		30.132	10.6567	2.70599
2.131	-0.0740069		30.134	10.7163	2.72113
2.133	-0.0546314		30.136	10.7766	2.73643
2.135	-0.0345139		30.137	10.8361	2.75154
2.136	-0.0157376		30.139	10.8969	2.76697
2.138	0.00241778		30.141	10.9597	2.78291
2.14	0.0210078		30.142	11.0226	2.7989
2.141	0.0419471		30.144	11.0855	2.81485
2.143	0.0602229		30.146	11.1472	2.83052
2.145	0.0800709		30.147	11.2089	2.84621
2.146	0.0989286		30.149	11.2718	2.86217
2.148	0.116982		30.151	11.3355	2.87834
2.15	0.137048		30.152	11.3986	2.89437
2.151	0.157913		30.154	11.4613	2.91029
2.153	0.178749		30.156	11.5238	2.92616
2.155	0.198166		30.157	11.5867	2.94213
2.156	0.217075		30.159	11.6517	2.95863
2.158	0.23618		30.161	11.7166	2.97512
2.159	0.255902		30.162	11.7814	2.99158
2.161	0.276254		30.164	11.8472	3.00828
2.163	0.295282		30.166	11.9141	3.02526
2.164	0.312684		30.167	11.981	3.04225
2.166	0.329107		30.169	12.048	3.05926
2.168	0.346156		30.171	12.1158	3.07647
2.169	0.363756		30.172	12.1835	3.09368
2.171	0.381542		30.174	12.2525	3.1112
2.173	0.396341		30.176	12.3214	3.12868
2.174	0.413998		30.177	12.39	3.14609
2.176	0.431734		30.179	12.4589	3.1636
2.178	0.450318		30.181	12.5287	3.18134
2.179	0.466752		30.182	12.5992	3.19924
2.181	0.480591		30.184	12.6688	3.2169
2.183	0.494266		30.186	12.7398	3.23494
2.184	0.509311		30.187	12.8119	3.25324
2.186	0.524379		30.189	12.8843	3.27162
2.188	0.538563		30.191	12.9563	3.28989
2.189	0.552736		30.192	13.0264	3.30772
2.191	0.567211		30.194	13.0974	3.32573
2.193	0.582856		30.196	13.1679	3.34364
2.194	0.597037		30.197	13.238	3.36144
2.196	0.610938		30.199	13.3105	3.37984
2.198	0.625525		30.201	13.3827	3.39818
2.199	0.637452		30.202	13.4526	3.41594
2.201	0.647804		30.204	13.5246	3.43421
2.203	0.658599		30.205	13.5965	3.45248
2.204	0.669627		30.207	13.6695	3.47101
2.206	0.680845		30.209	13.7415	3.48928
2.208	0.691193		30.21	13.8138	3.50765
2.209	0.700023		30.212	13.8875	3.52635
2.211	0.709577		30.214	13.9618	3.54524
2.213	0.719136		30.215	14.0352	3.56386
2.214	0.729435		30.217	14.1116	3.58327
2.216	0.740897		30.219	14.1877	3.60259
2.218	0.751798		30.22	14.2632	3.62175
2.219	0.76356		30.222	14.3418	3.64172
2.221	0.775357		30.224	14.4195	3.66144
2.223	0.786772		30.225	14.4975	3.68124
2.224	0.797675		30.227	14.575	3.70093
2.226	0.808728		30.229	14.6549	3.72123
2.227	0.81937		30.23	14.7338	3.74126
2.229	0.829777		30.232	14.8131	3.76138
2.231	0.842071		30.234	14.8929	3.78165
2.232	0.853537		30.235	14.9701	3.80126
2.234	0.863009		30.237	15.0493	3.82137
2.236	0.872173		30.239	15.1263	3.84092
2.237	0.881119		30.24	15.2038	3.86061
2.239	0.890181		30.242	15.2814	3.88029
2.241	0.899773		30.244	15.3605	3.90039
2.242	0.90842		30.245	15.439	3.92032
2.244	0.915893		30.247	15.5167	3.94004
2.246	0.924128		30.249	15.5945	3.9598
2.247	0.933295		30.25	15.6731	3.97977
2.249	0.942466		30.252	15.7547	4.00049
2.251	0.953491		30.254	15.8354	4.02096
2.252	0.964474		30.255	15.9156	4.04134
2.254	0.973711		30.257	15.9943	4.06133
2.256	0.983506		30.259	16.0765	4.0822
2.257	0.993181		30.26	16.1573	4.10272
2.259	1.00249		30.262	16.2424	4.12432
2.261	1.0113		30.264	16.3276	4.14595
2.262	1.02055		30.265	16.4088	4.16657
2.264	1.03119		30.267	16.4918	4.18765
2.266	1.0416		30.269	16.5757	4.20895
2.267	1.0512		30.27	16.6607	4.23054
2.269	1.061		30.272	16.7466	4.25234
2.271	1.07118		30.274	16.833	4.27428
2.272	1.08071		30.275	16.9201	4.29641
2.274	1.08864		30.277	17.0056	4.31812
2.276	1.09677		30.279	17.0929	4.34028
2.277	1.10468		30.28	17.1785	4.36201
2.279	1.11221		30.282	17.2676	4.38465
2.281	1.1197		30.283	17.3543	4.40667
2.282	1.12775		30.285	17.4422	4.42898
2.284	1.13665		30.287	17.5254	4.4501
2.286	1.14547		30.288	17.6117	4.47203
2.287	1.15377		30.29	17.6969	4.49365
2.289	1.16214		30.292	17.7854	4.51614
2.291	1.17045		30.293	17.872	4.53811
2.292	1.18164		30.295	17.9597	4.56039
2.294	1.19282		30.297	18.0461	4.58232
2.296	1.20217		30.298	18.1322	4.60418
2.297	1.21193		30.3	18.2203	4.62655
2.299	1.22134		30.302	18.3088	4.64902
2.3	1.22997		30.303	18.3983	4.67175
2.302	1.23758		30.305	18.4872	4.69432
2.304	1.24652		30.307	18.5769	4.71711
2.305	1.25646		30.308	18.6674	4.74008
2.307	1.26284		30.31	18.7566	4.76273
2.309	1.26902		30.312	18.8476	4.78583
2.31	1.27487		30.313	18.9355	4.80816
2.312	1.28215		30.315	19.0273	4.83146
2.314	1.29092		30.317	19.119	4.85477
2.315	1.2973		30.318	19.211	4.87811
2.317	1.30463		30.32	19.3028	4.90143
2.319	1.3121		30.322	19.3961	4.92512
2.32	1.31942		30.323	19.4892	4.94876
2.322	1.32802		30.325	19.5856	4.97323
2.324	1.33696		30.327	19.6789	4.99692
2.325	1.34623		30.328	19.7708	5.02025
2.327	1.35443		30.33	19.866	5.04443
2.329	1.36382		30.332	19.9607	5.06849
2.33	1.37219		30.333	20.0539	5.09216
2.332	1.38029		30.335	20.1493	5.11637
2.334	1.38787		30.337	20.2458	5.14087
2.335	1.39416		30.338	20.3425	5.16543
2.337	1.40347		30.34	20.4417	5.19062
2.339	1.41141		30.342	20.5349	5.21427
2.34	1.41946		30.343	20.6272	5.23773
2.342	1.42699		30.345	20.7202	5.26135
2.344	1.43466		30.347	20.8153	5.28548
2.345	1.44129		30.348	20.909	5.30927
2.347	1.44837		30.35	21.0044	5.33351
2.349	1.4553		30.352	21.0979	5.35724
2.35	1.46235		30.353	21.1917	5.38107
2.352	1.46929		30.355	21.2866	5.40517
2.354	1.47596		30.357	21.3799	5.42886
2.355	1.48172		30.358	21.4734	5.45258
2.357	1.49029		30.36	21.5692	5.47691
2.359	1.4995		30.361	21.6637	5.50091
2.36	1.50463		30.363	21.7608	5.52556
2.362	1.51114		30.365	21.8566	5.5499
2.364	1.51801		30.366	21.9535	5.5745
2.365	1.52674		30.368	22.051	5.59926
2.367	1.53688		30.37	22.1535	5.62528
2.368	1.54455		30.371	22.2521	5.65032
2.37	1.5515		30.373	22.352	5.67569
2.372	1.55711		30.375	22.4484	5.70017
2.373	1.56442		30.376	22.5447	5.72461
2.375	1.56984		30.378	22.6454	5.75018
2.377	1.57472		30.38	22.7444	5.77532
2.378	1.58134		30.381	22.8432	5.80041
2.38	1.5869		30.383	22.9411	5.82526
2.382	1.59209		30.385	23.0414	5.85075
2.383	1.59714		30.386	23.141	5.87604
2.385	1.60356		30.388	23.2383	5.90073
2.387	1.60818		30.39	23.3356	5.92545
2.388	1.60953		30.391	23.4304	5.94952
2.39	1.61692		30.393	23.5296	5.97471
2.392	1.62298		30.395	23.6242	5.99872
2.393	1.62838		30.396	23.7191	6.02282
2.395	1.63368		30.398	23.8146	6.04707
2.397	1.63603		30.4	23.913	6.07207
2.398	1.64189		30.401	24.0115	6.09707
2.4	1.64824		30.403	24.1109	6.12233
2.402	1.65221		30.405	24.208	6.14698
2.403	1.65784		30.406	24.3053	6.17168
2.405	1.66325		30.408	24.4009	6.19594
2.407	1.6682		30.41	24.4956	6.22
2.408	1.67226		30.411	24.5914	6.24433
2.41	1.67814		30.413	24.6887	6.26903
2.412	1.68432		30.415	24.7897	6.29469
2.413	1.6876		30.416	24.8897	6.32007
2.415	1.69138		30.418	24.986	6.34453
2.417	1.69475		30.42	25.0795	6.36828
2.418	1.69891		30.421	25.174	6.39225
2.42	1.70164		30.423	25.2729	6.41738
2.422	1.70547		30.425	25.3761	6.44359
2.423	1.70899		30.426	25.4782	6.46951
2.425	1.7129		30.428	25.5801	6.49538
2.427	1.7167		30.43	25.6833	6.52158
2.428	1.72071		30.431	25.788	6.54818
2.43	1.72478		30.433	25.8925	6.57469
2.432	1.72881		30.434	25.9979	6.60147
2.433	1.73374		30.436	26.1036	6.62831
2.435	1.73924		30.438	26.2067	6.65448
2.436	1.74299		30.439	26.3063	6.67977
2.438	1.748		30.441	26.4071	6.70536
2.44	1.75228		30.443	26.5074	6.73083
2.441	1.75271		30.444	26.6093	6.75672
2.443	1.75843		30.446	26.711	6.78254
2.445	1.76263		30.448	26.8107	6.80786
2.446	1.76563		30.449	26.9098	6.83302
2.448	1.76738		30.451	27.0093	6.85827
2.45	1.76756		30.453	27.1098	6.8838
2.451	1.7695		30.454	27.2096	6.90914
2.453	1.77204		30.456	27.311	6.93491
2.455	1.77557		30.458	27.4148	6.96124
2.456	1.77803		30.459	27.5195	6.98785
2.458	1.78101		30.461	27.6252	7.01469
2.46	1.78414		30.463	27.7296	7.04118
[truncated: 28,028 more rows]

## Sheet: Fig5E
Chrom.1			mL	mAU offset	Conc		Fraction	mL	Zn ppb	Zn offset	Zn uM	Zn umols
[truncated: 29,394 more rows]

[truncated: 7 more sheets: Fig6A_B, Fig6C, Fig6D, FigS3, FigS6B, FigS6C, FigS7]
